# Supplementary material for: Climate-Related Local Extinctions Are Already Widespread among Plant and Animal Species
Source: PLoS Biol. 2016 Dec 8;14(12):e2001104. doi: 10.1371/journal.pbio.2001104 (PMC5147797; doi:10.1371/journal.pbio.2001104)
Supplement: S1 Appendix — (XLSX) [file pbio.2001104.s001.xlsx]

## Sheet: Metadata
	S1 Appendix
	Data for the 976 species used in this study
	"Reference" is the source of the data.
	"Species" is the name of the species surveyed.
	"Taxonomic group" is the major clade to which the species belongs (e.g.plants or specific groups of animals)
	"Latitude or elevation" refers to the type of range shift
	"Warm edge" indicates whether all populations of that species surveyed at the warm edge of the species range are persisting (stable) or whether one or more populations have gone locally extinct (contraction)
	"Local extinction" summarizes whether the species has one more local extinctions at its warm edge or is instead persisting
	"Cool edge" indicates whether populations at the cool edge of the species range are stable, contracting, or expanding. Note that some species lack data on populations at the cool edge
	"Climatic region" indicates whether the location of the study was temperate (>35 latitude) or tropical/subtropical
	"Habitat" indicates whether the study was conducted on marine, freshwater, or terrestrial species
	"Geographic region" indicates the continent or other major region where the study was conducted
	"Dates" indicates the year of the initial survey of the species; followed by the dates of the resurvey

## Sheet: Data
Reference	Species	Taxonomic group	Latitude or elevation	Warm edge	Local extinction	Cool edge	Climatic region	Habitat	Geographic region	Dates
Angelo and Daehler 2013	Agrostis avenacea	Plant	Elevation	Stable	Persisting	Contraction	Tropical	Terrestrial	Oceania (Hawaii)	1966-1967; 2008
Angelo and Daehler 2013	Chrysopogon aciculatus	Plant	Elevation	Contraction	Local extinction	Contraction	Tropical	Terrestrial	Oceania (Hawaii)	1966-1967; 2008
Angelo and Daehler 2013	Heteropogon contortus	Plant	Elevation	Contraction	Local extinction	Expansion	Tropical	Terrestrial	Oceania (Hawaii)	1966-1967; 2008
Angelo and Daehler 2013	Panicum tenuifolium	Plant	Elevation	Expansion	Persisting	Expansion	Tropical	Terrestrial	Oceania (Hawaii)	1966-1967; 2008
Beever et al. 2011	Ochotona princeps	Mammal	Elevation	Contraction	Local extinction	Stable	Temperate	Terrestrial	North America	1898-1956; 2003-2006
Brusca et al. 2013	Agave schottii	Plant	Elevation	Stable	Persisting	Stable	Tropical	Terrestrial	North America	1963; 2011
Brusca et al. 2013	Arceuthobium vaginatum	Plant	Elevation	Contraction	Local extinction	Stable	Tropical	Terrestrial	North America	1963; 2011
Brusca et al. 2013	Arctostaphylos pungens	Plant	Elevation	Stable	Persisting	Expansion	Tropical	Terrestrial	North America	1963; 2011
Brusca et al. 2013	Aristida ternipes var. ternipes	Plant	Elevation	Contraction	Local extinction	Expansion	Tropical	Terrestrial	North America	1963; 2011
Brusca et al. 2013	Bouteloua curtipendula	Plant	Elevation	Stable	Persisting	Contraction	Tropical	Terrestrial	North America	1963; 2011
Brusca et al. 2013	Brickellia californica	Plant	Elevation	Contraction	Local extinction	Contraction	Tropical	Terrestrial	North America	1963; 2011
Brusca et al. 2013	Ceanothus fendleri	Plant	Elevation	Stable	Persisting	Stable	Tropical	Terrestrial	North America	1963; 2011
Brusca et al. 2013	Dasylirion wheeleri	Plant	Elevation	Contraction	Local extinction	Stable	Tropical	Terrestrial	North America	1963; 2011
Brusca et al. 2013	Garrya wrightii	Plant	Elevation	Stable	Persisting	Contraction	Tropical	Terrestrial	North America	1963; 2011
Brusca et al. 2013	Juniperus deppeana var. deppeana	Plant	Elevation	Contraction	Local extinction	Stable	Tropical	Terrestrial	North America	1963; 2011
Brusca et al. 2013	Lotus greenei	Plant	Elevation	Contraction	Local extinction	Expansion	Tropical	Terrestrial	North America	1963; 2011
Brusca et al. 2013	Mimosa aculeaticarpa	Plant	Elevation	Contraction	Local extinction	Contraction	Tropical	Terrestrial	North America	1963; 2011
Brusca et al. 2013	Muhlenbergia emersleyi	Plant	Elevation	Contraction	Local extinction	Contraction	Tropical	Terrestrial	North America	1963; 2011
Brusca et al. 2013	Muhlenbergia porteri	Plant	Elevation	Contraction	Local extinction	Contraction	Tropical	Terrestrial	North America	1963; 2011
Brusca et al. 2013	Nolina microcarpa	Plant	Elevation	Contraction	Local extinction	Contraction	Tropical	Terrestrial	North America	1963; 2011
Brusca et al. 2013	Packera neomexicana	Plant	Elevation	Contraction	Local extinction	Stable	Tropical	Terrestrial	North America	1963; 2011
Brusca et al. 2013	Pinus strobiformis	Plant	Elevation	Stable	Persisting	Stable	Tropical	Terrestrial	North America	1963; 2011
Brusca et al. 2013	Pseudotsuga menzesii var. glauca	Plant	Elevation	Stable	Persisting	Stable	Tropical	Terrestrial	North America	1963; 2011
Brusca et al. 2013	Pteridum aquilinum	Plant	Elevation	Contraction	Local extinction	Stable	Tropical	Terrestrial	North America	1963; 2011
Brusca et al. 2013	Quercus arizonica	Plant	Elevation	Stable	Persisting	Stable	Tropical	Terrestrial	North America	1963; 2011
Brusca et al. 2013	Quercus emoryi	Plant	Elevation	Stable	Persisting	Stable	Tropical	Terrestrial	North America	1963; 2011
Brusca et al. 2013	Quercus gambelii	Plant	Elevation	Contraction	Local extinction	Stable	Tropical	Terrestrial	North America	1963; 2011
Brusca et al. 2013	Quercus hypoleucoides	Plant	Elevation	Expansion	Persisting	Stable	Tropical	Terrestrial	North America	1963; 2011
Brusca et al. 2013	Robinia neomexicana	Plant	Elevation	Stable	Persisting	Stable	Tropical	Terrestrial	North America	1963; 2011
Brusca et al. 2013	Thalictrum fendleri	Plant	Elevation	Contraction	Local extinction	Stable	Tropical	Terrestrial	North America	1963; 2011
Brusca et al. 2013	Urochloa arizonica	Plant	Elevation	Contraction	Local extinction	Expansion	Tropical	Terrestrial	North America	1963; 2011
Brusca et al. 2013	Yucca madrensis	Plant	Elevation	Stable	Persisting	Contraction	Tropical	Terrestrial	North America	1963; 2011
Chen et al. (2011)	Abaciscus tristis	Insect	Elevation	Stable	Persisting	Stable	Tropical	Terrestrial	Asia	1965; 2007
Chen et al. (2011)	Abraxas intervacuata	Insect	Elevation	Contraction	Local extinction	Expansion	Tropical	Terrestrial	Asia	1965; 2007
Chen et al. (2011)	Abraxas invasata	Insect	Elevation	Contraction	Local extinction	Contraction	Tropical	Terrestrial	Asia	1965; 2007
Chen et al. (2011)	Achrosis lithosiaria	Insect	Elevation	Stable	Persisting	Expansion	Tropical	Terrestrial	Asia	1965; 2007
Chen et al. (2011)	Achrosis recitata	Insect	Elevation	Contraction	Local extinction	Stable	Tropical	Terrestrial	Asia	1965; 2007
Chen et al. (2011)	Achrosis rigorata	Insect	Elevation	Stable	Persisting	Stable	Tropical	Terrestrial	Asia	1965; 2007
Chen et al. (2011)	Acolutha albipunctata	Insect	Elevation	Contraction	Local extinction	Contraction	Tropical	Terrestrial	Asia	1965; 2007
Chen et al. (2011)	Acolutha flavivittata	Insect	Elevation	Stable	Persisting	Contraction	Tropical	Terrestrial	Asia	1965; 2007
Chen et al. (2011)	Agathia succedanea	Insect	Elevation	Contraction	Local extinction	Contraction	Tropical	Terrestrial	Asia	1965; 2007
Chen et al. (2011)	Alcis maculata	Insect	Elevation	Contraction	Local extinction	Expansion	Tropical	Terrestrial	Asia	1965; 2007
Chen et al. (2011)	Alcis praevariegata	Insect	Elevation	Stable	Persisting	Stable	Tropical	Terrestrial	Asia	1965; 2007
Chen et al. (2011)	Amblychia cavimargo	Insect	Elevation	Stable	Persisting	Stable	Tropical	Terrestrial	Asia	1965; 2007
Chen et al. (2011)	Amblychia infoveata	Insect	Elevation	Stable	Persisting	Expansion	Tropical	Terrestrial	Asia	1965; 2007
Chen et al. (2011)	Antimimistis attenuata	Insect	Elevation	Stable	Persisting	Expansion	Tropical	Terrestrial	Asia	1965; 2007
Chen et al. (2011)	Apophyga altapona	Insect	Elevation	Stable	Persisting	Stable	Tropical	Terrestrial	Asia	1965; 2007
Chen et al. (2011)	Apophyga apona	Insect	Elevation	Stable	Persisting	Stable	Tropical	Terrestrial	Asia	1965; 2007
Chen et al. (2011)	Astygisa waterstradti	Insect	Elevation	Expansion	Persisting	Contraction	Tropical	Terrestrial	Asia	1965; 2007
Chen et al. (2011)	Axinoptera penataran	Insect	Elevation	Contraction	Local extinction	Stable	Tropical	Terrestrial	Asia	1965; 2007
Chen et al. (2011)	Berta anteplaga	Insect	Elevation	Expansion	Persisting	Contraction	Tropical	Terrestrial	Asia	1965; 2007
Chen et al. (2011)	Borbacha altipardaria	Insect	Elevation	Contraction	Local extinction	Stable	Tropical	Terrestrial	Asia	1965; 2007
Chen et al. (2011)	Bornealcis expleta	Insect	Elevation	Stable	Persisting	Stable	Tropical	Terrestrial	Asia	1965; 2007
Chen et al. (2011)	Bornealcis versicolor	Insect	Elevation	Stable	Persisting	Stable	Tropical	Terrestrial	Asia	1965; 2007
Chen et al. (2011)	Brabira emerita	Insect	Elevation	Contraction	Local extinction	Contraction	Tropical	Terrestrial	Asia	1965; 2007
Chen et al. (2011)	Bracca maculosa	Insect	Elevation	Contraction	Local extinction	Expansion	Tropical	Terrestrial	Asia	1965; 2007
Chen et al. (2011)	Calletaera subexpressa	Insect	Elevation	Contraction	Local extinction	Contraction	Tropical	Terrestrial	Asia	1965; 2007
Chen et al. (2011)	Calletaera subgravata	Insect	Elevation	Contraction	Local extinction	Stable	Tropical	Terrestrial	Asia	1965; 2007
Chen et al. (2011)	Carbia calefacta	Insect	Elevation	Contraction	Local extinction	Expansion	Tropical	Terrestrial	Asia	1965; 2007
Chen et al. (2011)	Catoria proicyrta	Insect	Elevation	Contraction	Local extinction	Expansion	Tropical	Terrestrial	Asia	1965; 2007
Chen et al. (2011)	Chloroclystis obturgescens	Insect	Elevation	Contraction	Local extinction	Contraction	Tropical	Terrestrial	Asia	1965; 2007
Chen et al. (2011)	Chorodna pseudobolima	Insect	Elevation	Stable	Persisting	Contraction	Tropical	Terrestrial	Asia	1965; 2007
Chen et al. (2011)	Cleora mjoebergi	Insect	Elevation	Contraction	Local extinction	Stable	Tropical	Terrestrial	Asia	1965; 2007
Chen et al. (2011)	Cleora pendleburyi	Insect	Elevation	Contraction	Local extinction	Stable	Tropical	Terrestrial	Asia	1965; 2007
Chen et al. (2011)	Cleora tenebrata	Insect	Elevation	Stable	Persisting	Expansion	Tropical	Terrestrial	Asia	1965; 2007
Chen et al. (2011)	Collix blosyra	Insect	Elevation	Contraction	Local extinction	Expansion	Tropical	Terrestrial	Asia	1965; 2007
Chen et al. (2011)	Collix intrepida	Insect	Elevation	Contraction	Local extinction	Contraction	Tropical	Terrestrial	Asia	1965; 2007
Chen et al. (2011)	Collix mesopora	Insect	Elevation	Contraction	Local extinction	Expansion	Tropical	Terrestrial	Asia	1965; 2007
Chen et al. (2011)	Comibaena albimarginata	Insect	Elevation	Stable	Persisting	Expansion	Tropical	Terrestrial	Asia	1965; 2007
Chen et al. (2011)	Comostola orestias	Insect	Elevation	Contraction	Local extinction	Contraction	Tropical	Terrestrial	Asia	1965; 2007
Chen et al. (2011)	Comostola turgescens	Insect	Elevation	Stable	Persisting	Contraction	Tropical	Terrestrial	Asia	1965; 2007
Chen et al. (2011)	Cyclophora carsoni	Insect	Elevation	Contraction	Local extinction	Contraction	Tropical	Terrestrial	Asia	1965; 2007
Chen et al. (2011)	Cyclophora dimerites	Insect	Elevation	Contraction	Local extinction	Contraction	Tropical	Terrestrial	Asia	1965; 2007
Chen et al. (2011)	Cyclophora hirtipalpis	Insect	Elevation	Contraction	Local extinction	Stable	Tropical	Terrestrial	Asia	1965; 2007
Chen et al. (2011)	Cyclophora lowi	Insect	Elevation	Contraction	Local extinction	Contraction	Tropical	Terrestrial	Asia	1965; 2007
Chen et al. (2011)	Dalima mjoebergi	Insect	Elevation	Contraction	Local extinction	Expansion	Tropical	Terrestrial	Asia	1965; 2007
Chen et al. (2011)	Dalima patularia	Insect	Elevation	Stable	Persisting	Stable	Tropical	Terrestrial	Asia	1965; 2007
Chen et al. (2011)	Dasyboarmia delineata	Insect	Elevation	Stable	Persisting	Contraction	Tropical	Terrestrial	Asia	1965; 2007
Chen et al. (2011)	Dasyboarmia isorropha	Insect	Elevation	Stable	Persisting	Contraction	Tropical	Terrestrial	Asia	1965; 2007
Chen et al. (2011)	Dindica alaopis	Insect	Elevation	Stable	Persisting	Contraction	Tropical	Terrestrial	Asia	1965; 2007
Chen et al. (2011)	Diplurodes submontana	Insect	Elevation	Stable	Persisting	Expansion	Tropical	Terrestrial	Asia	1965; 2007
Chen et al. (2011)	Diplurodes sugillata	Insect	Elevation	Contraction	Local extinction	Contraction	Tropical	Terrestrial	Asia	1965; 2007
Chen et al. (2011)	Dooabia lunifera	Insect	Elevation	Contraction	Local extinction	Stable	Tropical	Terrestrial	Asia	1965; 2007
Chen et al. (2011)	Dooabia plana	Insect	Elevation	Contraction	Local extinction	Contraction	Tropical	Terrestrial	Asia	1965; 2007
Chen et al. (2011)	Dooabia puncticostata	Insect	Elevation	Expansion	Persisting	Contraction	Tropical	Terrestrial	Asia	1965; 2007
Chen et al. (2011)	Dysstroma pendleburyi	Insect	Elevation	Contraction	Local extinction	Stable	Tropical	Terrestrial	Asia	1965; 2007
Chen et al. (2011)	Ecliptopera furvoides	Insect	Elevation	Stable	Persisting	Stable	Tropical	Terrestrial	Asia	1965; 2007
Chen et al. (2011)	Ectropis longiscapia	Insect	Elevation	Contraction	Local extinction	Expansion	Tropical	Terrestrial	Asia	1965; 2007
Chen et al. (2011)	Ectropis pais	Insect	Elevation	Contraction	Local extinction	Expansion	Tropical	Terrestrial	Asia	1965; 2007
Chen et al. (2011)	Episteira vacuefacta	Insect	Elevation	Contraction	Local extinction	Contraction	Tropical	Terrestrial	Asia	1965; 2007
Chen et al. (2011)	Eriopithex lanaris	Insect	Elevation	Stable	Persisting	Expansion	Tropical	Terrestrial	Asia	1965; 2007
Chen et al. (2011)	Eucyclodes discata	Insect	Elevation	Expansion	Persisting	Stable	Tropical	Terrestrial	Asia	1965; 2007
Chen et al. (2011)	Eupithecia costalis	Insect	Elevation	Stable	Persisting	Stable	Tropical	Terrestrial	Asia	1965; 2007
Chen et al. (2011)	Eupithecia kamburonga	Insect	Elevation	Expansion	Persisting	Expansion	Tropical	Terrestrial	Asia	1965; 2007
Chen et al. (2011)	Eupithecia melanolopha	Insect	Elevation	Contraction	Local extinction	Stable	Tropical	Terrestrial	Asia	1965; 2007
Chen et al. (2011)	Eupithecia mundiscripta	Insect	Elevation	Stable	Persisting	Expansion	Tropical	Terrestrial	Asia	1965; 2007
Chen et al. (2011)	Fascellina albicordis	Insect	Elevation	Stable	Persisting	Expansion	Tropical	Terrestrial	Asia	1965; 2007
Chen et al. (2011)	Fascellina altiplagiata	Insect	Elevation	Stable	Persisting	Contraction	Tropical	Terrestrial	Asia	1965; 2007
Chen et al. (2011)	Fascellina plagiata	Insect	Elevation	Stable	Persisting	Stable	Tropical	Terrestrial	Asia	1965; 2007
Chen et al. (2011)	Fritillerinnys clathraria	Insect	Elevation	Contraction	Local extinction	Expansion	Tropical	Terrestrial	Asia	1965; 2007
Chen et al. (2011)	Garaeus altapicata	Insect	Elevation	Expansion	Persisting	Stable	Tropical	Terrestrial	Asia	1965; 2007
Chen et al. (2011)	Garaeus apicata	Insect	Elevation	Contraction	Local extinction	Stable	Tropical	Terrestrial	Asia	1965; 2007
Chen et al. (2011)	Garaeus u-lucens	Insect	Elevation	Expansion	Persisting	Stable	Tropical	Terrestrial	Asia	1965; 2007
Chen et al. (2011)	Gasterocome pannosaria	Insect	Elevation	Stable	Persisting	Stable	Tropical	Terrestrial	Asia	1965; 2007
Chen et al. (2011)	Godonela avitusaria	Insect	Elevation	Contraction	Local extinction	Stable	Tropical	Terrestrial	Asia	1965; 2007
Chen et al. (2011)	Godonela nora	Insect	Elevation	Contraction	Local extinction	Expansion	Tropical	Terrestrial	Asia	1965; 2007
Chen et al. (2011)	Gymnoscelis fasciata	Insect	Elevation	Contraction	Local extinction	Expansion	Tropical	Terrestrial	Asia	1965; 2007
Chen et al. (2011)	Herochroma urapteraria	Insect	Elevation	Contraction	Local extinction	Stable	Tropical	Terrestrial	Asia	1965; 2007
Chen et al. (2011)	Heterolocha polymorphoides	Insect	Elevation	Contraction	Local extinction	Expansion	Tropical	Terrestrial	Asia	1965; 2007
Chen et al. (2011)	Hypochrosis albodecorata	Insect	Elevation	Stable	Persisting	Contraction	Tropical	Terrestrial	Asia	1965; 2007
Chen et al. (2011)	Hypochrosis binexata	Insect	Elevation	Stable	Persisting	Stable	Tropical	Terrestrial	Asia	1965; 2007
Chen et al. (2011)	Hypochrosis cryptopyrrhata	Insect	Elevation	Stable	Persisting	Expansion	Tropical	Terrestrial	Asia	1965; 2007
Chen et al. (2011)	Hypochrosis hyadaria	Insect	Elevation	Stable	Persisting	Stable	Tropical	Terrestrial	Asia	1965; 2007
Chen et al. (2011)	Hypochrosis sternaria	Insect	Elevation	Contraction	Local extinction	Expansion	Tropical	Terrestrial	Asia	1965; 2007
Chen et al. (2011)	Hypochrosis waterstradti	Insect	Elevation	Stable	Persisting	Stable	Tropical	Terrestrial	Asia	1965; 2007
Chen et al. (2011)	Hypocometa clauda	Insect	Elevation	Contraction	Local extinction	Stable	Tropical	Terrestrial	Asia	1965; 2007
Chen et al. (2011)	Hypocometa leptomita	Insect	Elevation	Contraction	Local extinction	Expansion	Tropical	Terrestrial	Asia	1965; 2007
Chen et al. (2011)	Hypocometa titanis	Insect	Elevation	Contraction	Local extinction	Stable	Tropical	Terrestrial	Asia	1965; 2007
Chen et al. (2011)	Hypomecis glochinophora	Insect	Elevation	Contraction	Local extinction	Stable	Tropical	Terrestrial	Asia	1965; 2007
Chen et al. (2011)	Hypomecis lioptilaria	Insect	Elevation	Contraction	Local extinction	Expansion	Tropical	Terrestrial	Asia	1965; 2007
Chen et al. (2011)	Idaea themeropis	Insect	Elevation	Expansion	Persisting	Contraction	Tropical	Terrestrial	Asia	1965; 2007
Chen et al. (2011)	Idiochlora berwicki	Insect	Elevation	Contraction	Local extinction	Expansion	Tropical	Terrestrial	Asia	1965; 2007
Chen et al. (2011)	Idiochlora stictogramma	Insect	Elevation	Contraction	Local extinction	Expansion	Tropical	Terrestrial	Asia	1965; 2007
Chen et al. (2011)	Krananda semihyalina	Insect	Elevation	Contraction	Local extinction	Expansion	Tropical	Terrestrial	Asia	1965; 2007
Chen et al. (2011)	Lassaba vinacea	Insect	Elevation	Contraction	Local extinction	Contraction	Tropical	Terrestrial	Asia	1965; 2007
Chen et al. (2011)	Lomographa luciferata	Insect	Elevation	Contraction	Local extinction	Stable	Tropical	Terrestrial	Asia	1965; 2007
Chen et al. (2011)	Lophobates mesotoechia	Insect	Elevation	Expansion	Persisting	Contraction	Tropical	Terrestrial	Asia	1965; 2007
Chen et al. (2011)	lophophelma erionoma	Insect	Elevation	Stable	Persisting	Expansion	Tropical	Terrestrial	Asia	1965; 2007
Chen et al. (2011)	lophophelma luteipes	Insect	Elevation	Stable	Persisting	Contraction	Tropical	Terrestrial	Asia	1965; 2007
Chen et al. (2011)	lophophelma rubroviridata	Insect	Elevation	Contraction	Local extinction	Stable	Tropical	Terrestrial	Asia	1965; 2007
Chen et al. (2011)	lophophelma vigens	Insect	Elevation	Contraction	Local extinction	Expansion	Tropical	Terrestrial	Asia	1965; 2007
Chen et al. (2011)	Luxiaria amasa	Insect	Elevation	Contraction	Local extinction	Stable	Tropical	Terrestrial	Asia	1965; 2007
Chen et al. (2011)	Luxiaria emphatica	Insect	Elevation	Stable	Persisting	Stable	Tropical	Terrestrial	Asia	1965; 2007
Chen et al. (2011)	Luxiaria hyalodela	Insect	Elevation	Contraction	Local extinction	Contraction	Tropical	Terrestrial	Asia	1965; 2007
Chen et al. (2011)	Luxiaria mitorrhaphes	Insect	Elevation	Stable	Persisting	Stable	Tropical	Terrestrial	Asia	1965; 2007
Chen et al. (2011)	Luxiaria subrasata	Insect	Elevation	Contraction	Local extinction	Expansion	Tropical	Terrestrial	Asia	1965; 2007
Chen et al. (2011)	Luxiaria tephrosaria	Insect	Elevation	Contraction	Local extinction	Stable	Tropical	Terrestrial	Asia	1965; 2007
Chen et al. (2011)	Maxates thetydaria	Insect	Elevation	Contraction	Local extinction	Expansion	Tropical	Terrestrial	Asia	1965; 2007
Chen et al. (2011)	Maxates waterstradti	Insect	Elevation	Expansion	Persisting	Contraction	Tropical	Terrestrial	Asia	1965; 2007
Chen et al. (2011)	Milionia fulgida	Insect	Elevation	Stable	Persisting	Expansion	Tropical	Terrestrial	Asia	1965; 2007
Chen et al. (2011)	Milionia pendleburyi	Insect	Elevation	Contraction	Local extinction	Expansion	Tropical	Terrestrial	Asia	1965; 2007
Chen et al. (2011)	Mixochlora vittata	Insect	Elevation	Contraction	Local extinction	Expansion	Tropical	Terrestrial	Asia	1965; 2007
Chen et al. (2011)	Myrioblephara bifida	Insect	Elevation	Expansion	Persisting	Expansion	Tropical	Terrestrial	Asia	1965; 2007
Chen et al. (2011)	Myrioblephara geniculata	Insect	Elevation	Contraction	Local extinction	Stable	Tropical	Terrestrial	Asia	1965; 2007
Chen et al. (2011)	Myrioblephara simplaria	Insect	Elevation	Contraction	Local extinction	Expansion	Tropical	Terrestrial	Asia	1965; 2007
Chen et al. (2011)	Nadagara synocha	Insect	Elevation	Contraction	Local extinction	Stable	Tropical	Terrestrial	Asia	1965; 2007
Chen et al. (2011)	Necyopa chloana	Insect	Elevation	Contraction	Local extinction	Stable	Tropical	Terrestrial	Asia	1965; 2007
Chen et al. (2011)	Necyopa subtriangula	Insect	Elevation	Stable	Persisting	Stable	Tropical	Terrestrial	Asia	1965; 2007
Chen et al. (2011)	Noreia anacardium	Insect	Elevation	Contraction	Local extinction	Contraction	Tropical	Terrestrial	Asia	1965; 2007
Chen et al. (2011)	Omiza herois	Insect	Elevation	Contraction	Local extinction	Stable	Tropical	Terrestrial	Asia	1965; 2007
Chen et al. (2011)	Omiza lycoraria	Insect	Elevation	Contraction	Local extinction	Expansion	Tropical	Terrestrial	Asia	1965; 2007
Chen et al. (2011)	Onagrodes oosyndica	Insect	Elevation	Expansion	Persisting	Contraction	Tropical	Terrestrial	Asia	1965; 2007
Chen et al. (2011)	Organopoda cnecosticta	Insect	Elevation	Contraction	Local extinction	Expansion	Tropical	Terrestrial	Asia	1965; 2007
Chen et al. (2011)	Ornithospila submonstrans	Insect	Elevation	Contraction	Local extinction	Expansion	Tropical	Terrestrial	Asia	1965; 2007
Chen et al. (2011)	Ornithospila succincta	Insect	Elevation	Contraction	Local extinction	Stable	Tropical	Terrestrial	Asia	1965; 2007
Chen et al. (2011)	Orthocabera similaria	Insect	Elevation	Stable	Persisting	Contraction	Tropical	Terrestrial	Asia	1965; 2007
Chen et al. (2011)	Ourapteryx claretta	Insect	Elevation	Contraction	Local extinction	Stable	Tropical	Terrestrial	Asia	1965; 2007
Chen et al. (2011)	Ourapteryx incaudata	Insect	Elevation	Expansion	Persisting	Stable	Tropical	Terrestrial	Asia	1965; 2007
Chen et al. (2011)	Ourapteryx picticaudata	Insect	Elevation	Stable	Persisting	Contraction	Tropical	Terrestrial	Asia	1965; 2007
Chen et al. (2011)	Oxymacaria temeraria	Insect	Elevation	Contraction	Local extinction	Expansion	Tropical	Terrestrial	Asia	1965; 2007
Chen et al. (2011)	Ozola apparata	Insect	Elevation	Contraction	Local extinction	Stable	Tropical	Terrestrial	Asia	1965; 2007
Chen et al. (2011)	Ozola falcipennis	Insect	Elevation	Contraction	Local extinction	Stable	Tropical	Terrestrial	Asia	1965; 2007
Chen et al. (2011)	Ozola submontana	Insect	Elevation	Contraction	Local extinction	Stable	Tropical	Terrestrial	Asia	1965; 2007
Chen et al. (2011)	Papuarisme lagadani	Insect	Elevation	Stable	Persisting	Stable	Tropical	Terrestrial	Asia	1965; 2007
Chen et al. (2011)	Papuarisme murudensis	Insect	Elevation	Contraction	Local extinction	Expansion	Tropical	Terrestrial	Asia	1965; 2007
Chen et al. (2011)	Papuarisme submontana	Insect	Elevation	Contraction	Local extinction	Expansion	Tropical	Terrestrial	Asia	1965; 2007
Chen et al. (2011)	Paramaxates posterecta	Insect	Elevation	Stable	Persisting	Contraction	Tropical	Terrestrial	Asia	1965; 2007
Chen et al. (2011)	Pasiphila chlorocampsis	Insect	Elevation	Stable	Persisting	Expansion	Tropical	Terrestrial	Asia	1965; 2007
Chen et al. (2011)	Pasiphila coelica	Insect	Elevation	Stable	Persisting	Expansion	Tropical	Terrestrial	Asia	1965; 2007
Chen et al. (2011)	Pasiphila eurystalides	Insect	Elevation	Stable	Persisting	Stable	Tropical	Terrestrial	Asia	1965; 2007
Chen et al. (2011)	Pasiphila luteata	Insect	Elevation	Stable	Persisting	Expansion	Tropical	Terrestrial	Asia	1965; 2007
Chen et al. (2011)	Pasiphila palpata	Insect	Elevation	Contraction	Local extinction	Stable	Tropical	Terrestrial	Asia	1965; 2007
Chen et al. (2011)	Pasiphila rubrifusa	Insect	Elevation	Contraction	Local extinction	Stable	Tropical	Terrestrial	Asia	1965; 2007
Chen et al. (2011)	Pasiphila rufogrisea	Insect	Elevation	Stable	Persisting	Expansion	Tropical	Terrestrial	Asia	1965; 2007
Chen et al. (2011)	Pasiphila sayata	Insect	Elevation	Stable	Persisting	Stable	Tropical	Terrestrial	Asia	1965; 2007
Chen et al. (2011)	Pasiphila subpalpata	Insect	Elevation	Contraction	Local extinction	Expansion	Tropical	Terrestrial	Asia	1965; 2007
Chen et al. (2011)	Pelagodes falsaria	Insect	Elevation	Stable	Persisting	Contraction	Tropical	Terrestrial	Asia	1965; 2007
Chen et al. (2011)	Peratophyga sobrina	Insect	Elevation	Stable	Persisting	Contraction	Tropical	Terrestrial	Asia	1965; 2007
Chen et al. (2011)	Peratophyga trigonata	Insect	Elevation	Stable	Persisting	Stable	Tropical	Terrestrial	Asia	1965; 2007
Chen et al. (2011)	Perixera absconditaria	Insect	Elevation	Stable	Persisting	Expansion	Tropical	Terrestrial	Asia	1965; 2007
Chen et al. (2011)	Petelia delostigma	Insect	Elevation	Contraction	Local extinction	Expansion	Tropical	Terrestrial	Asia	1965; 2007
Chen et al. (2011)	Petelia medardaria	Insect	Elevation	Stable	Persisting	Expansion	Tropical	Terrestrial	Asia	1965; 2007
Chen et al. (2011)	Phthonoloba altissima	Insect	Elevation	Contraction	Local extinction	Contraction	Tropical	Terrestrial	Asia	1965; 2007
Chen et al. (2011)	Phthonoloba caliginosa	Insect	Elevation	Stable	Persisting	Stable	Tropical	Terrestrial	Asia	1965; 2007
Chen et al. (2011)	Phthonoloba lutosa	Insect	Elevation	Expansion	Persisting	Stable	Tropical	Terrestrial	Asia	1965; 2007
Chen et al. (2011)	Phthonoloba stigmatephora	Insect	Elevation	Contraction	Local extinction	Stable	Tropical	Terrestrial	Asia	1965; 2007
Chen et al. (2011)	Pingasa lariaria	Insect	Elevation	Stable	Persisting	Contraction	Tropical	Terrestrial	Asia	1965; 2007
Chen et al. (2011)	Pingasa rubimontana	Insect	Elevation	Stable	Persisting	Expansion	Tropical	Terrestrial	Asia	1965; 2007
Chen et al. (2011)	Pingasa ruginaria	Insect	Elevation	Expansion	Persisting	Contraction	Tropical	Terrestrial	Asia	1965; 2007
Chen et al. (2011)	Pingasa tapungkanana	Insect	Elevation	Contraction	Local extinction	Stable	Tropical	Terrestrial	Asia	1965; 2007
Chen et al. (2011)	Platycerota balia	Insect	Elevation	Contraction	Local extinction	Contraction	Tropical	Terrestrial	Asia	1965; 2007
Chen et al. (2011)	Platycerota percrinita	Insect	Elevation	Contraction	Local extinction	Stable	Tropical	Terrestrial	Asia	1965; 2007
Chen et al. (2011)	Plutodes flavescens	Insect	Elevation	Contraction	Local extinction	Stable	Tropical	Terrestrial	Asia	1965; 2007
Chen et al. (2011)	Poecilasthena character	Insect	Elevation	Contraction	Local extinction	Stable	Tropical	Terrestrial	Asia	1965; 2007
Chen et al. (2011)	Poecilasthena nubivaga	Insect	Elevation	Expansion	Persisting	Stable	Tropical	Terrestrial	Asia	1965; 2007
Chen et al. (2011)	Pogonopygia nigralbata	Insect	Elevation	Stable	Persisting	Stable	Tropical	Terrestrial	Asia	1965; 2007
Chen et al. (2011)	Pogonopygia xanthura	Insect	Elevation	Contraction	Local extinction	Stable	Tropical	Terrestrial	Asia	1965; 2007
Chen et al. (2011)	Pomasia salutaris	Insect	Elevation	Stable	Persisting	Stable	Tropical	Terrestrial	Asia	1965; 2007
Chen et al. (2011)	Problepsis borneamagna	Insect	Elevation	Contraction	Local extinction	Expansion	Tropical	Terrestrial	Asia	1965; 2007
Chen et al. (2011)	Problepsis plenorbis	Insect	Elevation	Stable	Persisting	Stable	Tropical	Terrestrial	Asia	1965; 2007
Chen et al. (2011)	Prochasma dentilinea	Insect	Elevation	Contraction	Local extinction	Expansion	Tropical	Terrestrial	Asia	1965; 2007
Chen et al. (2011)	Pseudeuchromia maculifera	Insect	Elevation	Contraction	Local extinction	Stable	Tropical	Terrestrial	Asia	1965; 2007
Chen et al. (2011)	Pseudocollix hyperythra	Insect	Elevation	Contraction	Local extinction	Contraction	Tropical	Terrestrial	Asia	1965; 2007
Chen et al. (2011)	Psilalcis bisinuata	Insect	Elevation	Expansion	Persisting	Expansion	Tropical	Terrestrial	Asia	1965; 2007
Chen et al. (2011)	Racotis boarmiaria	Insect	Elevation	Contraction	Local extinction	Expansion	Tropical	Terrestrial	Asia	1965; 2007
Chen et al. (2011)	Sarcinodes reductatus	Insect	Elevation	Contraction	Local extinction	Contraction	Tropical	Terrestrial	Asia	1965; 2007
Chen et al. (2011)	Sauris denigrata	Insect	Elevation	Stable	Persisting	Stable	Tropical	Terrestrial	Asia	1965; 2007
Chen et al. (2011)	Sauris usta	Insect	Elevation	Contraction	Local extinction	Contraction	Tropical	Terrestrial	Asia	1965; 2007
Chen et al. (2011)	Scopula leucopis	Insect	Elevation	Contraction	Local extinction	Stable	Tropical	Terrestrial	Asia	1965; 2007
Chen et al. (2011)	Scopula pauperata	Insect	Elevation	Expansion	Persisting	Contraction	Tropical	Terrestrial	Asia	1965; 2007
Chen et al. (2011)	Scopula voluptaria	Insect	Elevation	Contraction	Local extinction	Expansion	Tropical	Terrestrial	Asia	1965; 2007
Chen et al. (2011)	Spaniocentra apatelloides	Insect	Elevation	Contraction	Local extinction	Stable	Tropical	Terrestrial	Asia	1965; 2007
Chen et al. (2011)	Syncosmia discisuffusa	Insect	Elevation	Contraction	Local extinction	Stable	Tropical	Terrestrial	Asia	1965; 2007
Chen et al. (2011)	Syncosmia eurymesa	Insect	Elevation	Contraction	Local extinction	Stable	Tropical	Terrestrial	Asia	1965; 2007
Chen et al. (2011)	Syncosmia layanga	Insect	Elevation	Stable	Persisting	Expansion	Tropical	Terrestrial	Asia	1965; 2007
Chen et al. (2011)	Syncosmia xanthocomes	Insect	Elevation	Stable	Persisting	Expansion	Tropical	Terrestrial	Asia	1965; 2007
Chen et al. (2011)	Synegia decolorata	Insect	Elevation	Contraction	Local extinction	Stable	Tropical	Terrestrial	Asia	1965; 2007
Chen et al. (2011)	Synegia obscura	Insect	Elevation	Contraction	Local extinction	Contraction	Tropical	Terrestrial	Asia	1965; 2007
Chen et al. (2011)	Synegia ocellata	Insect	Elevation	Contraction	Local extinction	Expansion	Tropical	Terrestrial	Asia	1965; 2007
Chen et al. (2011)	Synegia punctinervis	Insect	Elevation	Contraction	Local extinction	Stable	Tropical	Terrestrial	Asia	1965; 2007
Chen et al. (2011)	Synegiodes diffusifascia	Insect	Elevation	Contraction	Local extinction	Expansion	Tropical	Terrestrial	Asia	1965; 2007
Chen et al. (2011)	Tanaorhinus rafflesii	Insect	Elevation	Stable	Persisting	Contraction	Tropical	Terrestrial	Asia	1965; 2007
Chen et al. (2011)	Tasta elliptica	Insect	Elevation	Contraction	Local extinction	Expansion	Tropical	Terrestrial	Asia	1965; 2007
Chen et al. (2011)	Tasta montana	Insect	Elevation	Contraction	Local extinction	Expansion	Tropical	Terrestrial	Asia	1965; 2007
Chen et al. (2011)	Thalassodes curiosa	Insect	Elevation	Stable	Persisting	Expansion	Tropical	Terrestrial	Asia	1965; 2007
Chen et al. (2011)	Timandra punctinervis	Insect	Elevation	Contraction	Local extinction	Contraction	Tropical	Terrestrial	Asia	1965; 2007
Chen et al. (2011)	Trichopterigia sanguinipunctata	Insect	Elevation	Stable	Persisting	Expansion	Tropical	Terrestrial	Asia	1965; 2007
Chen et al. (2011)	Tripteridia dinosia	Insect	Elevation	Contraction	Local extinction	Contraction	Tropical	Terrestrial	Asia	1965; 2007
Chen et al. (2011)	Tripteridia latistriga	Insect	Elevation	Stable	Persisting	Contraction	Tropical	Terrestrial	Asia	1965; 2007
Chen et al. (2011)	Tripteridia subcomosa	Insect	Elevation	Contraction	Local extinction	Stable	Tropical	Terrestrial	Asia	1965; 2007
Chen et al. (2011)	Tristeirometa bathylima	Insect	Elevation	Contraction	Local extinction	Expansion	Tropical	Terrestrial	Asia	1965; 2007
Chen et al. (2011)	Tristeirometa bostryx	Insect	Elevation	Contraction	Local extinction	Stable	Tropical	Terrestrial	Asia	1965; 2007
Chen et al. (2011)	Tympanota arfakensis	Insect	Elevation	Contraction	Local extinction	Expansion	Tropical	Terrestrial	Asia	1965; 2007
Chen et al. (2011)	Tympanota ceramica	Insect	Elevation	Contraction	Local extinction	Stable	Tropical	Terrestrial	Asia	1965; 2007
Chen et al. (2011)	Tympanota erecta	Insect	Elevation	Stable	Persisting	Contraction	Tropical	Terrestrial	Asia	1965; 2007
Chen et al. (2011)	Xandrames latiferaria	Insect	Elevation	Stable	Persisting	Expansion	Tropical	Terrestrial	Asia	1965; 2007
Chen et al. (2011)	Xanthorhoe liwagu	Insect	Elevation	Stable	Persisting	Expansion	Tropical	Terrestrial	Asia	1965; 2007
Chen et al. (2011)	Xanthorhoe mesilauensis	Insect	Elevation	Expansion	Persisting	Expansion	Tropical	Terrestrial	Asia	1965; 2007
Chen et al. (2011)	Xerodes ypsaria	Insect	Elevation	Stable	Persisting	Stable	Tropical	Terrestrial	Asia	1965; 2007
Chen et al. (2011)	Zamarada baliata	Insect	Elevation	Expansion	Persisting	Contraction	Tropical	Terrestrial	Asia	1965; 2007
Comte and Grenouillet 2013	Abramis brama	Fish	Elevation	Stable	Persisting	Expansion	Temperate	Freshwater	Europe	1980-1992; 2003-2009
Comte and Grenouillet 2013	Alburnoides bipunctatus	Fish	Elevation	Contraction	Local extinction	Contraction	Temperate	Freshwater	Europe	1980-1992; 2003-2009
Comte and Grenouillet 2013	Alburnus alburnus	Fish	Elevation	Contraction	Local extinction	Stable	Temperate	Freshwater	Europe	1980-1992; 2003-2009
Comte and Grenouillet 2013	Ameiurus melas	Fish	Elevation	Expansion	Persisting	Stable	Temperate	Freshwater	Europe	1980-1992; 2003-2009
Comte and Grenouillet 2013	Anguilla anguilla	Fish	Elevation	Contraction	Local extinction	Expansion	Temperate	Freshwater	Europe	1980-1992; 2003-2009
Comte and Grenouillet 2013	Barbatula barbatula	Fish	Elevation	Contraction	Local extinction	Expansion	Temperate	Freshwater	Europe	1980-1992; 2003-2009
Comte and Grenouillet 2013	Barbus barbus	Fish	Elevation	Contraction	Local extinction	Contraction	Temperate	Freshwater	Europe	1980-1992; 2003-2009
Comte and Grenouillet 2013	Barbus meridionalis	Fish	Elevation	Contraction	Local extinction	Expansion	Temperate	Freshwater	Europe	1980-1992; 2003-2009
Comte and Grenouillet 2013	Blicca bjoerkna	Fish	Elevation	Stable	Persisting	Expansion	Temperate	Freshwater	Europe	1980-1992; 2003-2009
Comte and Grenouillet 2013	Chondrostoma nasus	Fish	Elevation	Contraction	Local extinction	Contraction	Temperate	Freshwater	Europe	1980-1992; 2003-2009
Comte and Grenouillet 2013	Cottus gobio	Fish	Elevation	Contraction	Local extinction	Contraction	Temperate	Freshwater	Europe	1980-1992; 2003-2009
Comte and Grenouillet 2013	Cyprinus carpio	Fish	Elevation	Contraction	Local extinction	Expansion	Temperate	Freshwater	Europe	1980-1992; 2003-2009
Comte and Grenouillet 2013	Esox lucius	Fish	Elevation	Contraction	Local extinction	Expansion	Temperate	Freshwater	Europe	1980-1992; 2003-2009
Comte and Grenouillet 2013	Gasterosteus aculeatus	Fish	Elevation	Stable	Persisting	Stable	Temperate	Freshwater	Europe	1980-1992; 2003-2009
Comte and Grenouillet 2013	Gobio gobio	Fish	Elevation	Contraction	Local extinction	Expansion	Temperate	Freshwater	Europe	1980-1992; 2003-2009
Comte and Grenouillet 2013	Gymnocephalus cernua	Fish	Elevation	Contraction	Local extinction	Expansion	Temperate	Freshwater	Europe	1980-1992; 2003-2009
Comte and Grenouillet 2013	Leuciscus leuciscus	Fish	Elevation	Contraction	Local extinction	Expansion	Temperate	Freshwater	Europe	1980-1992; 2003-2009
Comte and Grenouillet 2013	Lota lota	Fish	Elevation	Contraction	Local extinction	Expansion	Temperate	Freshwater	Europe	1980-1992; 2003-2009
Comte and Grenouillet 2013	Parachondrostoma toxostoma	Fish	Elevation	Stable	Persisting	Expansion	Temperate	Freshwater	Europe	1980-1992; 2003-2009
Comte and Grenouillet 2013	Perca fluviatilis	Fish	Elevation	Stable	Persisting	Expansion	Temperate	Freshwater	Europe	1980-1992; 2003-2009
Comte and Grenouillet 2013	Phoxinus phoxinus	Fish	Elevation	Contraction	Local extinction	Expansion	Temperate	Freshwater	Europe	1980-1992; 2003-2009
Comte and Grenouillet 2013	Pungitius pungitius	Fish	Elevation	Expansion	Persisting	Expansion	Temperate	Freshwater	Europe	1980-1992; 2003-2009
Comte and Grenouillet 2013	Rutilus rutilus	Fish	Elevation	Contraction	Local extinction	Contraction	Temperate	Freshwater	Europe	1980-1992; 2003-2009
Comte and Grenouillet 2013	Salmo salar	Fish	Elevation	Contraction	Local extinction	Expansion	Temperate	Freshwater	Europe	1980-1992; 2003-2009
Comte and Grenouillet 2013	Salmo trutta	Fish	Elevation	Contraction	Local extinction	Expansion	Temperate	Freshwater	Europe	1980-1992; 2003-2009
Comte and Grenouillet 2013	Sander lucioperca	Fish	Elevation	Contraction	Local extinction	Expansion	Temperate	Freshwater	Europe	1980-1992; 2003-2009
Comte and Grenouillet 2013	Scardinius erythrophthalmus	Fish	Elevation	Contraction	Local extinction	Expansion	Temperate	Freshwater	Europe	1980-1992; 2003-2009
Comte and Grenouillet 2013	Sqalius cephalus	Fish	Elevation	Contraction	Local extinction	Expansion	Temperate	Freshwater	Europe	1980-1992; 2003-2009
Comte and Grenouillet 2013	Telestes souffia	Fish	Elevation	Contraction	Local extinction	Stable	Temperate	Freshwater	Europe	1980-1992; 2003-2009
Comte and Grenouillet 2013	Thymallus thymallus	Fish	Elevation	Contraction	Local extinction	Expansion	Temperate	Freshwater	Europe	1980-1992; 2003-2009
Comte and Grenouillet 2013	Tinca tinca	Fish	Elevation	Expansion	Persisting	Expansion	Temperate	Freshwater	Europe	1980-1992; 2003-2009
Dieker et al. 2011	Zygaena anthyllidis	Insect	Elevation	Stable	Persisting	Stable	Temperate	Terrestrial	Europe	1958-1986; 2008-2009
Dieker et al. 2011	Zygaena exulans	Insect	Elevation	Contraction	Local extinction	Stable	Temperate	Terrestrial	Europe	1958-1986; 2008-2009
Felde et al. 2012	Achillea millefolium	Plant	Elevation	Stable	Persisting	Stable	Temperate	Terrestrial	Europe	1900-2008
Felde et al. 2012	Aconitum lycoctonum	Plant	Elevation	Stable	Persisting	Stable	Temperate	Terrestrial	Europe	1900-2008
Felde et al. 2012	Agrostis capillaris	Plant	Elevation	Stable	Persisting	Stable	Temperate	Terrestrial	Europe	1900-2008
Felde et al. 2012	Agrostis mertensii	Plant	Elevation	Stable	Persisting	Expansion	Temperate	Terrestrial	Europe	1900-2008
Felde et al. 2012	Alchemilla alpina	Plant	Elevation	Stable	Persisting	Stable	Temperate	Terrestrial	Europe	1900-2008
Felde et al. 2012	Alchemilla vulgaris	Plant	Elevation	Stable	Persisting	Stable	Temperate	Terrestrial	Europe	1900-2008
Felde et al. 2012	Andromeda polifolia	Plant	Elevation	Stable	Persisting	Expansion	Temperate	Terrestrial	Europe	1900-2008
Felde et al. 2012	Angelica archangelica	Plant	Elevation	Stable	Persisting	Stable	Temperate	Terrestrial	Europe	1900-2008
Felde et al. 2012	Antennaria alpina	Plant	Elevation	Stable	Persisting	Stable	Temperate	Terrestrial	Europe	1900-2008
Felde et al. 2012	Antennaria dioica	Plant	Elevation	Stable	Persisting	Stable	Temperate	Terrestrial	Europe	1900-2008
Felde et al. 2012	Anthoxanthum odoratum	Plant	Elevation	Stable	Persisting	Expansion	Temperate	Terrestrial	Europe	1900-2008
Felde et al. 2012	Arctostaphylos uva-ursi	Plant	Elevation	Stable	Persisting	Stable	Temperate	Terrestrial	Europe	1900-2008
Felde et al. 2012	Arctous alpinus	Plant	Elevation	Stable	Persisting	Stable	Temperate	Terrestrial	Europe	1900-2008
Felde et al. 2012	Astragalus alpinus	Plant	Elevation	Stable	Persisting	Stable	Temperate	Terrestrial	Europe	1900-2008
Felde et al. 2012	Avenella flexuosa	Plant	Elevation	Stable	Persisting	Stable	Temperate	Terrestrial	Europe	1900-2008
Felde et al. 2012	Bartsia alpina	Plant	Elevation	Stable	Persisting	Stable	Temperate	Terrestrial	Europe	1900-2008
Felde et al. 2012	Beckwithia glacialis	Plant	Elevation	Contraction	Local extinction	Stable	Temperate	Terrestrial	Europe	1900-2008
Felde et al. 2012	Betula nana	Plant	Elevation	Stable	Persisting	Stable	Temperate	Terrestrial	Europe	1900-2008
Felde et al. 2012	Betula pubescens	Plant	Elevation	Stable	Persisting	Stable	Temperate	Terrestrial	Europe	1900-2008
Felde et al. 2012	Bistorta vivipara	Plant	Elevation	Stable	Persisting	Stable	Temperate	Terrestrial	Europe	1900-2008
Felde et al. 2012	Calamagrostis phragmitoides	Plant	Elevation	Stable	Persisting	Stable	Temperate	Terrestrial	Europe	1900-2008
Felde et al. 2012	Campanula rotundifolia	Plant	Elevation	Stable	Persisting	Stable	Temperate	Terrestrial	Europe	1900-2008
Felde et al. 2012	Carex bigelowii	Plant	Elevation	Stable	Persisting	Stable	Temperate	Terrestrial	Europe	1900-2008
Felde et al. 2012	Carex canescens	Plant	Elevation	Stable	Persisting	Stable	Temperate	Terrestrial	Europe	1900-2008
Felde et al. 2012	Carex dioica	Plant	Elevation	Stable	Persisting	Stable	Temperate	Terrestrial	Europe	1900-2008
Felde et al. 2012	Carex lachenalii	Plant	Elevation	Stable	Persisting	Expansion	Temperate	Terrestrial	Europe	1900-2008
Felde et al. 2012	Carex nigra	Plant	Elevation	Stable	Persisting	Stable	Temperate	Terrestrial	Europe	1900-2008
Felde et al. 2012	Carex paupercula	Plant	Elevation	Stable	Persisting	Stable	Temperate	Terrestrial	Europe	1900-2008
Felde et al. 2012	Carex rostrata	Plant	Elevation	Stable	Persisting	Stable	Temperate	Terrestrial	Europe	1900-2008
Felde et al. 2012	Carex rupestris	Plant	Elevation	Contraction	Local extinction	Stable	Temperate	Terrestrial	Europe	1900-2008
Felde et al. 2012	Carex saxatillis	Plant	Elevation	Stable	Persisting	Stable	Temperate	Terrestrial	Europe	1900-2008
Felde et al. 2012	Carex vaginata	Plant	Elevation	Stable	Persisting	Stable	Temperate	Terrestrial	Europe	1900-2008
Felde et al. 2012	Cerastium alpinum	Plant	Elevation	Stable	Persisting	Stable	Temperate	Terrestrial	Europe	1900-2008
Felde et al. 2012	Cerastium cerastoides	Plant	Elevation	Stable	Persisting	Expansion	Temperate	Terrestrial	Europe	1900-2008
Felde et al. 2012	Cerastium fontanum	Plant	Elevation	Stable	Persisting	Stable	Temperate	Terrestrial	Europe	1900-2008
Felde et al. 2012	Chamerion angustifolium	Plant	Elevation	Stable	Persisting	Stable	Temperate	Terrestrial	Europe	1900-2008
Felde et al. 2012	Cirsium heterophyllum	Plant	Elevation	Stable	Persisting	Stable	Temperate	Terrestrial	Europe	1900-2008
Felde et al. 2012	Comarum palustre	Plant	Elevation	Stable	Persisting	Stable	Temperate	Terrestrial	Europe	1900-2008
Felde et al. 2012	Deschampsia cespitosa	Plant	Elevation	Stable	Persisting	Stable	Temperate	Terrestrial	Europe	1900-2008
Felde et al. 2012	Empetrum nigrum	Plant	Elevation	Stable	Persisting	Stable	Temperate	Terrestrial	Europe	1900-2008
Felde et al. 2012	Equisetum arvense	Plant	Elevation	Stable	Persisting	Stable	Temperate	Terrestrial	Europe	1900-2008
Felde et al. 2012	Equisetum fluviatile	Plant	Elevation	Stable	Persisting	Expansion	Temperate	Terrestrial	Europe	1900-2008
Felde et al. 2012	Eriophorum angustifolium	Plant	Elevation	Stable	Persisting	Stable	Temperate	Terrestrial	Europe	1900-2008
Felde et al. 2012	Euphrasia wettsteinii	Plant	Elevation	Contraction	Local extinction	Expansion	Temperate	Terrestrial	Europe	1900-2008
Felde et al. 2012	Festuca oving	Plant	Elevation	Stable	Persisting	Stable	Temperate	Terrestrial	Europe	1900-2008
Felde et al. 2012	Festuca rubra	Plant	Elevation	Stable	Persisting	Stable	Temperate	Terrestrial	Europe	1900-2008
Felde et al. 2012	Geranium sylvaticum	Plant	Elevation	Stable	Persisting	Stable	Temperate	Terrestrial	Europe	1900-2008
Felde et al. 2012	Geum rivale	Plant	Elevation	Stable	Persisting	Stable	Temperate	Terrestrial	Europe	1900-2008
Felde et al. 2012	Gymnocarpium dryopteris	Plant	Elevation	Stable	Persisting	Stable	Temperate	Terrestrial	Europe	1900-2008
Felde et al. 2012	Hieracium sp.	Plant	Elevation	Stable	Persisting	Stable	Temperate	Terrestrial	Europe	1900-2008
Felde et al. 2012	Juncus biglumis	Plant	Elevation	Stable	Persisting	Stable	Temperate	Terrestrial	Europe	1900-2008
Felde et al. 2012	Juncus trifidus	Plant	Elevation	Contraction	Local extinction	Expansion	Temperate	Terrestrial	Europe	1900-2008
Felde et al. 2012	Juniperus communis	Plant	Elevation	Stable	Persisting	Stable	Temperate	Terrestrial	Europe	1900-2008
Felde et al. 2012	Leontodon autumnalis	Plant	Elevation	Stable	Persisting	Expansion	Temperate	Terrestrial	Europe	1900-2008
Felde et al. 2012	Loiseleuria procumbens	Plant	Elevation	Stable	Persisting	Stable	Temperate	Terrestrial	Europe	1900-2008
Felde et al. 2012	Luzula confusa	Plant	Elevation	Contraction	Local extinction	Stable	Temperate	Terrestrial	Europe	1900-2008
Felde et al. 2012	Luzula multiflora	Plant	Elevation	Stable	Persisting	Expansion	Temperate	Terrestrial	Europe	1900-2008
Felde et al. 2012	Luzula pilosa	Plant	Elevation	Stable	Persisting	Stable	Temperate	Terrestrial	Europe	1900-2008
Felde et al. 2012	Luzula spicata	Plant	Elevation	Contraction	Local extinction	Stable	Temperate	Terrestrial	Europe	1900-2008
Felde et al. 2012	Melampyrum sylvaticum	Plant	Elevation	Stable	Persisting	Stable	Temperate	Terrestrial	Europe	1900-2008
Felde et al. 2012	Myosotis decumbens	Plant	Elevation	Stable	Persisting	Stable	Temperate	Terrestrial	Europe	1900-2008
Felde et al. 2012	Nardus stricta	Plant	Elevation	Stable	Persisting	Stable	Temperate	Terrestrial	Europe	1900-2008
Felde et al. 2012	Omalotheca norvegica	Plant	Elevation	Stable	Persisting	Stable	Temperate	Terrestrial	Europe	1900-2008
Felde et al. 2012	Omalotheca supina	Plant	Elevation	Stable	Persisting	Expansion	Temperate	Terrestrial	Europe	1900-2008
Felde et al. 2012	Oxycoccus sp.	Plant	Elevation	Stable	Persisting	Stable	Temperate	Terrestrial	Europe	1900-2008
Felde et al. 2012	Oxyria digyna	Plant	Elevation	Stable	Persisting	Expansion	Temperate	Terrestrial	Europe	1900-2008
Felde et al. 2012	Pediculari oederi	Plant	Elevation	Stable	Persisting	Stable	Temperate	Terrestrial	Europe	1900-2008
Felde et al. 2012	Pedicularis lapponica	Plant	Elevation	Stable	Persisting	Stable	Temperate	Terrestrial	Europe	1900-2008
Felde et al. 2012	Pedicularis sceptrum-carolinum	Plant	Elevation	Stable	Persisting	Stable	Temperate	Terrestrial	Europe	1900-2008
Felde et al. 2012	Phleum alpinum	Plant	Elevation	Stable	Persisting	Expansion	Temperate	Terrestrial	Europe	1900-2008
Felde et al. 2012	Phyllodoce caerulea	Plant	Elevation	Stable	Persisting	Expansion	Temperate	Terrestrial	Europe	1900-2008
Felde et al. 2012	Poa alpina	Plant	Elevation	Contraction	Local extinction	Stable	Temperate	Terrestrial	Europe	1900-2008
Felde et al. 2012	Poa pratensis	Plant	Elevation	Stable	Persisting	Stable	Temperate	Terrestrial	Europe	1900-2008
Felde et al. 2012	Potentilla crantzii	Plant	Elevation	Stable	Persisting	Stable	Temperate	Terrestrial	Europe	1900-2008
Felde et al. 2012	Pulsatilla vernalis	Plant	Elevation	Stable	Persisting	Stable	Temperate	Terrestrial	Europe	1900-2008
Felde et al. 2012	Pyrola minor	Plant	Elevation	Stable	Persisting	Stable	Temperate	Terrestrial	Europe	1900-2008
Felde et al. 2012	Ranunculus acris	Plant	Elevation	Stable	Persisting	Expansion	Temperate	Terrestrial	Europe	1900-2008
Felde et al. 2012	Rhinathus minor	Plant	Elevation	Stable	Persisting	Stable	Temperate	Terrestrial	Europe	1900-2008
Felde et al. 2012	Rhodiola roea	Plant	Elevation	Stable	Persisting	Stable	Temperate	Terrestrial	Europe	1900-2008
Felde et al. 2012	Rubus saxatilis	Plant	Elevation	Stable	Persisting	Stable	Temperate	Terrestrial	Europe	1900-2008
Felde et al. 2012	Rumex acetosa	Plant	Elevation	Stable	Persisting	Expansion	Temperate	Terrestrial	Europe	1900-2008
Felde et al. 2012	Salix glauca	Plant	Elevation	Stable	Persisting	Stable	Temperate	Terrestrial	Europe	1900-2008
Felde et al. 2012	Salix herbacea	Plant	Elevation	Stable	Persisting	Stable	Temperate	Terrestrial	Europe	1900-2008
Felde et al. 2012	Salix lanata	Plant	Elevation	Stable	Persisting	Stable	Temperate	Terrestrial	Europe	1900-2008
Felde et al. 2012	Salix lapponum	Plant	Elevation	Stable	Persisting	Stable	Temperate	Terrestrial	Europe	1900-2008
Felde et al. 2012	Salix myrsinites	Plant	Elevation	Stable	Persisting	Stable	Temperate	Terrestrial	Europe	1900-2008
Felde et al. 2012	Saussurea alpina	Plant	Elevation	Stable	Persisting	Stable	Temperate	Terrestrial	Europe	1900-2008
Felde et al. 2012	Saxifraga stellaris	Plant	Elevation	Contraction	Local extinction	Stable	Temperate	Terrestrial	Europe	1900-2008
Felde et al. 2012	Selaginella selaginoides	Plant	Elevation	Stable	Persisting	Stable	Temperate	Terrestrial	Europe	1900-2008
Felde et al. 2012	Sibbaldia procumbens	Plant	Elevation	Stable	Persisting	Expansion	Temperate	Terrestrial	Europe	1900-2008
Felde et al. 2012	Silene acaulis	Plant	Elevation	Stable	Persisting	Stable	Temperate	Terrestrial	Europe	1900-2008
Felde et al. 2012	Solidago viraurea	Plant	Elevation	Stable	Persisting	Stable	Temperate	Terrestrial	Europe	1900-2008
Felde et al. 2012	Stellaria borealis	Plant	Elevation	Stable	Persisting	Stable	Temperate	Terrestrial	Europe	1900-2008
Felde et al. 2012	Taraxacum sp.	Plant	Elevation	Stable	Persisting	Expansion	Temperate	Terrestrial	Europe	1900-2008
Felde et al. 2012	Trientalis europaea	Plant	Elevation	Stable	Persisting	Stable	Temperate	Terrestrial	Europe	1900-2008
Felde et al. 2012	Trifolium repens	Plant	Elevation	Stable	Persisting	Stable	Temperate	Terrestrial	Europe	1900-2008
Felde et al. 2012	Trisetum spicatum	Plant	Elevation	Stable	Persisting	Stable	Temperate	Terrestrial	Europe	1900-2008
Felde et al. 2012	Vaccinium myrtillus	Plant	Elevation	Stable	Persisting	Stable	Temperate	Terrestrial	Europe	1900-2008
Felde et al. 2012	Vaccinium uliginosum	Plant	Elevation	Stable	Persisting	Stable	Temperate	Terrestrial	Europe	1900-2008
Felde et al. 2012	Vaccinium vitis-idaea	Plant	Elevation	Stable	Persisting	Stable	Temperate	Terrestrial	Europe	1900-2008
Felde et al. 2012	Vahlodea atropurpurea	Plant	Elevation	Stable	Persisting	Expansion	Temperate	Terrestrial	Europe	1900-2008
Felde et al. 2012	Valeriana sambucifolia	Plant	Elevation	Stable	Persisting	Stable	Temperate	Terrestrial	Europe	1900-2008
Felde et al. 2012	Veronica alpina	Plant	Elevation	Contraction	Local extinction	Stable	Temperate	Terrestrial	Europe	1900-2008
Felde et al. 2012	Viola caina	Plant	Elevation	Stable	Persisting	Stable	Temperate	Terrestrial	Europe	1900-2008
Felde et al. 2012	Viola epipsila	Plant	Elevation	Stable	Persisting	Stable	Temperate	Terrestrial	Europe	1900-2008
Forero-Medina et al. (2011)	Adelomyia melanogenys	Bird	Elevation	Stable	Persisting		Tropical	Terrestrial	South America	1969; 2010
Forero-Medina et al. (2011)	Aglaiocercus kingi	Bird	Elevation	Expansion	Persisting		Tropical	Terrestrial	South America	1969; 2010
Forero-Medina et al. (2011)	Arremon brunneinucha	Bird	Elevation	Stable	Persisting	Expansion	Tropical	Terrestrial	South America	1969; 2010
Forero-Medina et al. (2011)	Aulacorhynchus derbianus	Bird	Elevation	Stable	Persisting	Stable	Tropical	Terrestrial	South America	1969; 2010
Forero-Medina et al. (2011)	Basileuterus coronatus	Bird	Elevation	Stable	Persisting		Tropical	Terrestrial	South America	1969; 2010
Forero-Medina et al. (2011)	Basileuterus tristriatus	Bird	Elevation	Stable	Persisting	Stable	Tropical	Terrestrial	South America	1969; 2010
Forero-Medina et al. (2011)	Campylorhamphus trochilirostris	Bird	Elevation	Contraction	Local extinction	Expansion	Tropical	Terrestrial	South America	1969; 2010
Forero-Medina et al. (2011)	Catharus dryas	Bird	Elevation	Stable	Persisting	Contraction	Tropical	Terrestrial	South America	1969; 2010
Forero-Medina et al. (2011)	Cercomacra nigrescens	Bird	Elevation	Contraction	Local extinction	Expansion	Tropical	Terrestrial	South America	1969; 2010
Forero-Medina et al. (2011)	Cercomacra serva	Bird	Elevation	Stable	Persisting	Stable	Tropical	Terrestrial	South America	1969; 2010
Forero-Medina et al. (2011)	Chlorospingus ophtalmicus	Bird	Elevation	Stable	Persisting		Tropical	Terrestrial	South America	1969; 2010
Forero-Medina et al. (2011)	Chlorothraupis carmioli	Bird	Elevation	Contraction	Local extinction	Expansion	Tropical	Terrestrial	South America	1969; 2010
Forero-Medina et al. (2011)	Coeligena coeligena	Bird	Elevation	Contraction	Local extinction		Tropical	Terrestrial	South America	1969; 2010
Forero-Medina et al. (2011)	Conopophaga castaneiceps	Bird	Elevation	Stable	Persisting	Stable	Tropical	Terrestrial	South America	1969; 2010
Forero-Medina et al. (2011)	Diglossa caerulescens	Bird	Elevation	Contraction	Local extinction		Tropical	Terrestrial	South America	1969; 2010
Forero-Medina et al. (2011)	Diglossa glauca	Bird	Elevation	Contraction	Local extinction		Tropical	Terrestrial	South America	1969; 2010
Forero-Medina et al. (2011)	Dixiphia pipra	Bird	Elevation	Stable	Persisting	Stable	Tropical	Terrestrial	South America	1969; 2010
Forero-Medina et al. (2011)	Doryfera ludovicae	Bird	Elevation	Contraction	Local extinction		Tropical	Terrestrial	South America	1969; 2010
Forero-Medina et al. (2011)	Dysithamnus mentalis	Bird	Elevation	Contraction	Local extinction		Tropical	Terrestrial	South America	1969; 2010
Forero-Medina et al. (2011)	Entomodestes leucotis	Bird	Elevation	Contraction	Local extinction	Expansion	Tropical	Terrestrial	South America	1969; 2010
Forero-Medina et al. (2011)	Euphonia xanthogaster	Bird	Elevation	Expansion	Persisting	Contraction	Tropical	Terrestrial	South America	1969; 2010
Forero-Medina et al. (2011)	Glyphorynchus spirurus	Bird	Elevation	Stable	Persisting	Expansion	Tropical	Terrestrial	South America	1969; 2010
Forero-Medina et al. (2011)	Haplophaedia aureliae	Bird	Elevation	Contraction	Local extinction		Tropical	Terrestrial	South America	1969; 2010
Forero-Medina et al. (2011)	Heliodoxa branickii	Bird	Elevation	Stable	Persisting	Expansion	Tropical	Terrestrial	South America	1969; 2010
Forero-Medina et al. (2011)	Heliodoxa leadbeateri	Bird	Elevation	Stable	Persisting	Contraction	Tropical	Terrestrial	South America	1969; 2010
Forero-Medina et al. (2011)	Henicorhina leucophrys	Bird	Elevation	Stable	Persisting	Expansion	Tropical	Terrestrial	South America	1969; 2010
Forero-Medina et al. (2011)	Iridisornis analis	Bird	Elevation	Stable	Persisting		Tropical	Terrestrial	South America	1969; 2010
Forero-Medina et al. (2011)	Knipolegus poecilurus	Bird	Elevation	Stable	Persisting	Contraction	Tropical	Terrestrial	South America	1969; 2010
Forero-Medina et al. (2011)	Lepidothrix caeroleocapilla	Bird	Elevation	Stable	Persisting	Stable	Tropical	Terrestrial	South America	1969; 2010
Forero-Medina et al. (2011)	Lepidothrix coronata	Bird	Elevation	Stable	Persisting	Stable	Tropical	Terrestrial	South America	1969; 2010
Forero-Medina et al. (2011)	Mionectes olivaceus	Bird	Elevation	Stable	Persisting	Expansion	Tropical	Terrestrial	South America	1969; 2010
Forero-Medina et al. (2011)	Mionectes striaticollis	Bird	Elevation	Expansion	Persisting		Tropical	Terrestrial	South America	1969; 2010
Forero-Medina et al. (2011)	Myiarchus cephalotes	Bird	Elevation	Contraction	Local extinction		Tropical	Terrestrial	South America	1969; 2010
Forero-Medina et al. (2011)	Myiotriccus ornatus	Bird	Elevation	Stable	Persisting	Stable	Tropical	Terrestrial	South America	1969; 2010
Forero-Medina et al. (2011)	Myrmotherula schisticolor	Bird	Elevation	Stable	Persisting	Stable	Tropical	Terrestrial	South America	1969; 2010
Forero-Medina et al. (2011)	Ochreatus underwoodi	Bird	Elevation	Stable	Persisting	Stable	Tropical	Terrestrial	South America	1969; 2010
Forero-Medina et al. (2011)	Ochthoecha pulchella	Bird	Elevation	Stable	Persisting		Tropical	Terrestrial	South America	1969; 2010
Forero-Medina et al. (2011)	Phaethornis superciliosus	Bird	Elevation	Stable	Persisting	Stable	Tropical	Terrestrial	South America	1969; 2010
Forero-Medina et al. (2011)	Philydor erythrocercum	Bird	Elevation	Stable	Persisting	Expansion	Tropical	Terrestrial	South America	1969; 2010
Forero-Medina et al. (2011)	Phylloscartes ventralis	Bird	Elevation	Stable	Persisting		Tropical	Terrestrial	South America	1969; 2010
Forero-Medina et al. (2011)	Pipra chloromeros	Bird	Elevation	Stable	Persisting	Stable	Tropical	Terrestrial	South America	1969; 2010
Forero-Medina et al. (2011)	Pipreola riefferii	Bird	Elevation	Contraction	Local extinction		Tropical	Terrestrial	South America	1969; 2010
Forero-Medina et al. (2011)	Platyrinchus mystaceus	Bird	Elevation	Stable	Persisting	Stable	Tropical	Terrestrial	South America	1969; 2010
Forero-Medina et al. (2011)	Premnoplex brunnescens	Bird	Elevation	Contraction	Local extinction		Tropical	Terrestrial	South America	1969; 2010
Forero-Medina et al. (2011)	Pyrrhomyias cinnamomea	Bird	Elevation	Contraction	Local extinction	Expansion	Tropical	Terrestrial	South America	1969; 2010
Forero-Medina et al. (2011)	Selenidera reindwartii	Bird	Elevation	Stable	Persisting	Stable	Tropical	Terrestrial	South America	1969; 2010
Forero-Medina et al. (2011)	Syndactyla rufosuperciliata	Bird	Elevation	Stable	Persisting		Tropical	Terrestrial	South America	1969; 2010
Forero-Medina et al. (2011)	Syndactyla subalaris	Bird	Elevation	Stable	Persisting	Expansion	Tropical	Terrestrial	South America	1969; 2010
Forero-Medina et al. (2011)	Tangara vassorii	Bird	Elevation	Contraction	Local extinction		Tropical	Terrestrial	South America	1969; 2010
Forero-Medina et al. (2011)	Thalurania furcata	Bird	Elevation	Stable	Persisting	Stable	Tropical	Terrestrial	South America	1969; 2010
Forero-Medina et al. (2011)	Threnetes leucurus	Bird	Elevation	Stable	Persisting	Expansion	Tropical	Terrestrial	South America	1969; 2010
Forero-Medina et al. (2011)	Trichothraupis melanops	Bird	Elevation	Stable	Persisting	Stable	Tropical	Terrestrial	South America	1969; 2010
Forero-Medina et al. (2011)	Turdus serranus	Bird	Elevation	Stable	Persisting		Tropical	Terrestrial	South America	1969; 2010
Forero-Medina et al. (2011)	Xenopipo unicolor	Bird	Elevation	Stable	Persisting	Contraction	Tropical	Terrestrial	South America	1969; 2010
Forero-Medina et al. (2011)	Xiphorhynchus triangularis	Bird	Elevation	Contraction	Local extinction	Contraction	Tropical	Terrestrial	South America	1969; 2010
Franco et al. 2006	Aricia artaxerxes	Insect	Latitude	Contraction	Local extinction		Temperate	Terrestrial	Europe	1970-1999; 2004-2005
Franco et al. 2006	Erebia aethiops	Insect	Latitude	Contraction	Local extinction		Temperate	Terrestrial	Europe	1970-1999; 2004-2005
Franco et al. 2006	Erebia epiphron	Insect	Elevation	Contraction	Local extinction		Temperate	Terrestrial	Europe	1970-1999; 2004-2005
Freeman and Class Freeman (2014)	Ailuroedus melanotis	Bird	Elevation	Contraction	Local extinction	Expansion	Tropical	Terrestrial	Oceania (New Guinea))	1965; 2012
Freeman and Class Freeman (2014)	Aleadryas rufinucha	Bird	Elevation	Contraction	Local extinction	Expansion	Tropical	Terrestrial	Oceania (New Guinea))	1965; 2012
Freeman and Class Freeman (2014)	Amblyornis macgregoriae	Bird	Elevation	Contraction	Local extinction	Expansion	Tropical	Terrestrial	Oceania (New Guinea))	1965; 2012
Freeman and Class Freeman (2014)	Astrapia stephaniae	Bird	Elevation	Contraction	Local extinction	Expansion	Tropical	Terrestrial	Oceania (New Guinea))	1965; 2012
Freeman and Class Freeman (2014)	Caligavis subfrenata	Bird	Elevation	Contraction	Local extinction	Stable	Tropical	Terrestrial	Oceania (New Guinea))	1965; 2012
Freeman and Class Freeman (2014)	Charmosyna pulchella	Bird	Elevation	Expansion	Persisting	Expansion	Tropical	Terrestrial	Oceania (New Guinea))	1965; 2012
Freeman and Class Freeman (2014)	Cnemophilus loriae	Bird	Elevation	Expansion	Persisting	Expansion	Tropical	Terrestrial	Oceania (New Guinea))	1965; 2012
Freeman and Class Freeman (2014)	Coracina montana	Bird	Elevation	Contraction	Local extinction	Expansion	Tropical	Terrestrial	Oceania (New Guinea))	1965; 2012
Freeman and Class Freeman (2014)	Crateroscelis robusta	Bird	Elevation	Contraction	Local extinction		Tropical	Terrestrial	Oceania (New Guinea))	1965; 2012
Freeman and Class Freeman (2014)	Epimachus fastosus	Bird	Elevation	Contraction	Local extinction	Expansion	Tropical	Terrestrial	Oceania (New Guinea))	1965; 2012
Freeman and Class Freeman (2014)	Erythrura trichroa	Bird	Elevation	Contraction	Local extinction	Contraction	Tropical	Terrestrial	Oceania (New Guinea))	1965; 2012
Freeman and Class Freeman (2014)	Eugerygone rubra	Bird	Elevation	Contraction	Local extinction	Expansion	Tropical	Terrestrial	Oceania (New Guinea))	1965; 2012
Freeman and Class Freeman (2014)	Eulacestoma nigropectus	Bird	Elevation	Contraction	Local extinction	Contraction	Tropical	Terrestrial	Oceania (New Guinea))	1965; 2012
Freeman and Class Freeman (2014)	Gallicolumba beccarii	Bird	Elevation	Expansion	Persisting	Contraction	Tropical	Terrestrial	Oceania (New Guinea))	1965; 2012
Freeman and Class Freeman (2014)	Geoffroyus simplex	Bird	Elevation	Contraction	Local extinction	Expansion	Tropical	Terrestrial	Oceania (New Guinea))	1965; 2012
Freeman and Class Freeman (2014)	Gerygone ruficollis	Bird	Elevation	Contraction	Local extinction	Expansion	Tropical	Terrestrial	Oceania (New Guinea))	1965; 2012
Freeman and Class Freeman (2014)	Ifrita kowaldi	Bird	Elevation	Expansion	Persisting	Contraction	Tropical	Terrestrial	Oceania (New Guinea))	1965; 2012
Freeman and Class Freeman (2014)	Lophorina superba	Bird	Elevation	Contraction	Local extinction	Expansion	Tropical	Terrestrial	Oceania (New Guinea))	1965; 2012
Freeman and Class Freeman (2014)	Machaerirhynchus nigripectus	Bird	Elevation	Expansion	Persisting	Expansion	Tropical	Terrestrial	Oceania (New Guinea))	1965; 2012
Freeman and Class Freeman (2014)	Melanocharis striativentris	Bird	Elevation	Contraction	Local extinction	Expansion	Tropical	Terrestrial	Oceania (New Guinea))	1965; 2012
Freeman and Class Freeman (2014)	Melanocharis versteri	Bird	Elevation	Contraction	Local extinction		Tropical	Terrestrial	Oceania (New Guinea))	1965; 2012
Freeman and Class Freeman (2014)	Melanorectes nigrescens	Bird	Elevation	Contraction	Local extinction	Expansion	Tropical	Terrestrial	Oceania (New Guinea))	1965; 2012
Freeman and Class Freeman (2014)	Melidectes rufocrissalis	Bird	Elevation	Contraction	Local extinction	Stable	Tropical	Terrestrial	Oceania (New Guinea))	1965; 2012
Freeman and Class Freeman (2014)	Melidectes torquatus	Bird	Elevation	Contraction	Local extinction	Expansion	Tropical	Terrestrial	Oceania (New Guinea))	1965; 2012
Freeman and Class Freeman (2014)	Meliphaga orientalis	Bird	Elevation	Contraction	Local extinction	Expansion	Tropical	Terrestrial	Oceania (New Guinea))	1965; 2012
Freeman and Class Freeman (2014)	Melipotes fumigatus	Bird	Elevation	Contraction	Local extinction	Stable	Tropical	Terrestrial	Oceania (New Guinea))	1965; 2012
Freeman and Class Freeman (2014)	Microeca papuana	Bird	Elevation	Expansion	Persisting	Contraction	Tropical	Terrestrial	Oceania (New Guinea))	1965; 2012
Freeman and Class Freeman (2014)	Myzomela rosenbergii	Bird	Elevation	Contraction	Local extinction	Stable	Tropical	Terrestrial	Oceania (New Guinea))	1965; 2012
Freeman and Class Freeman (2014)	Oreocharis arfaki	Bird	Elevation	Expansion	Persisting		Tropical	Terrestrial	Oceania (New Guinea))	1965; 2012
Freeman and Class Freeman (2014)	Oreopsittacus arfaki	Bird	Elevation	Contraction	Local extinction	Contraction	Tropical	Terrestrial	Oceania (New Guinea))	1965; 2012
Freeman and Class Freeman (2014)	Pachycephala schlegelii	Bird	Elevation	Contraction	Local extinction		Tropical	Terrestrial	Oceania (New Guinea))	1965; 2012
Freeman and Class Freeman (2014)	Pachycephala soror	Bird	Elevation	Contraction	Local extinction	Expansion	Tropical	Terrestrial	Oceania (New Guinea))	1965; 2012
Freeman and Class Freeman (2014)	Pachycephalopsis poliosoma	Bird	Elevation	Contraction	Local extinction	Expansion	Tropical	Terrestrial	Oceania (New Guinea))	1965; 2012
Freeman and Class Freeman (2014)	Peneothello cyanus	Bird	Elevation	Contraction	Local extinction	Expansion	Tropical	Terrestrial	Oceania (New Guinea))	1965; 2012
Freeman and Class Freeman (2014)	Peneothello sigillata	Bird	Elevation	Contraction	Local extinction		Tropical	Terrestrial	Oceania (New Guinea))	1965; 2012
Freeman and Class Freeman (2014)	Phylloscopus maforensis	Bird	Elevation	Contraction	Local extinction	Contraction	Tropical	Terrestrial	Oceania (New Guinea))	1965; 2012
Freeman and Class Freeman (2014)	Poecilodryas albonotata	Bird	Elevation	Expansion	Persisting	Expansion	Tropical	Terrestrial	Oceania (New Guinea))	1965; 2012
Freeman and Class Freeman (2014)	Psittacella brehmii	Bird	Elevation	Contraction	Local extinction	Expansion	Tropical	Terrestrial	Oceania (New Guinea))	1965; 2012
Freeman and Class Freeman (2014)	Ptilinopus rivoli	Bird	Elevation	Contraction	Local extinction	Contraction	Tropical	Terrestrial	Oceania (New Guinea))	1965; 2012
Freeman and Class Freeman (2014)	Ptiloprora guisei	Bird	Elevation	Contraction	Local extinction	Stable	Tropical	Terrestrial	Oceania (New Guinea))	1965; 2012
Freeman and Class Freeman (2014)	Ptilorrhoa leucosticta	Bird	Elevation	Expansion	Persisting	Expansion	Tropical	Terrestrial	Oceania (New Guinea))	1965; 2012
Freeman and Class Freeman (2014)	Rhagologus leucostigma	Bird	Elevation	Contraction	Local extinction	Expansion	Tropical	Terrestrial	Oceania (New Guinea))	1965; 2012
Freeman and Class Freeman (2014)	Rhipidura albolimbata	Bird	Elevation	Contraction	Local extinction		Tropical	Terrestrial	Oceania (New Guinea))	1965; 2012
Freeman and Class Freeman (2014)	Rhipidura atra	Bird	Elevation	Expansion	Persisting	Contraction	Tropical	Terrestrial	Oceania (New Guinea))	1965; 2012
Freeman and Class Freeman (2014)	Rhipidura brachyrhyncha	Bird	Elevation	Expansion	Persisting	Expansion	Tropical	Terrestrial	Oceania (New Guinea))	1965; 2012
Freeman and Class Freeman (2014)	Sericornis arfakianus	Bird	Elevation	Contraction	Local extinction	Expansion	Tropical	Terrestrial	Oceania (New Guinea))	1965; 2012
Freeman and Class Freeman (2014)	Sericornis nouhuysi	Bird	Elevation	Expansion	Persisting	Contraction	Tropical	Terrestrial	Oceania (New Guinea))	1965; 2012
Freeman and Class Freeman (2014)	Sericornis papuensis	Bird	Elevation	Expansion	Persisting		Tropical	Terrestrial	Oceania (New Guinea))	1965; 2012
Freeman and Class Freeman (2014)	Sericornis perspicillatus	Bird	Elevation	Contraction	Local extinction	Expansion	Tropical	Terrestrial	Oceania (New Guinea))	1965; 2012
Freeman and Class Freeman (2014)	Syma megarhyncha	Bird	Elevation	Contraction	Local extinction	Expansion	Tropical	Terrestrial	Oceania (New Guinea))	1965; 2012
Freeman and Class Freeman (2014)	Symposiachrus axillaris	Bird	Elevation	Contraction	Local extinction	Expansion	Tropical	Terrestrial	Oceania (New Guinea))	1965; 2012
Freeman and Class Freeman (2014)	Timeliopsis fulvigula	Bird	Elevation	Expansion	Persisting	Expansion	Tropical	Terrestrial	Oceania (New Guinea))	1965; 2012
Freeman and Class Freeman (2014)	Tregellasia leucops	Bird	Elevation	Contraction	Local extinction	Expansion	Tropical	Terrestrial	Oceania (New Guinea))	1965; 2012
Freeman and Class Freeman (2014)	Zoothera heinei	Bird	Elevation	Contraction	Local extinction	Expansion	Tropical	Terrestrial	Oceania (New Guinea))	1965; 2012
Hiddick et al. (2015)	Abra.alba	Mollusca	Latitude	Contraction	Local extinction	Expansion	Temperate	Marine	Europe	1986; 2000
Hiddick et al. (2015)	Abra.prismatica	Mollusca	Latitude	Expansion	Persisting	Expansion	Temperate	Marine	Europe	1986; 2000
Hiddick et al. (2015)	Ampelisca.brevicornis	Crustacea	Latitude	Expansion	Persisting	Expansion	Temperate	Marine	Europe	1986; 2000
Hiddick et al. (2015)	Ampelisca.macrocephala	Crustacea	Latitude	Expansion	Persisting	Expansion	Temperate	Marine	Europe	1986; 2000
Hiddick et al. (2015)	Ampelisca.tenuicornis	Crustacea	Latitude	Contraction	Local extinction	Expansion	Temperate	Marine	Europe	1986; 2000
Hiddick et al. (2015)	Amphictene.auricoma	Annelida	Latitude	Contraction	Local extinction	Contraction	Temperate	Marine	Europe	1986; 2000
Hiddick et al. (2015)	Amphiura.filiformis	Echinodermata	Latitude	Expansion	Persisting	Contraction	Temperate	Marine	Europe	1986; 2000
Hiddick et al. (2015)	Anaitides.groenlandica	Annelida	Latitude	Contraction	Local extinction	Expansion	Temperate	Marine	Europe	1986; 2000
Hiddick et al. (2015)	Anaitides.rosea	Annelida	Latitude	Expansion	Persisting	Expansion	Temperate	Marine	Europe	1986; 2000
Hiddick et al. (2015)	Anobothrus.gracilis	Annelida	Latitude	Contraction	Local extinction	Contraction	Temperate	Marine	Europe	1986; 2000
Hiddick et al. (2015)	Aonides.paucibranchiata	Annelida	Latitude	Contraction	Local extinction	Contraction	Temperate	Marine	Europe	1986; 2000
Hiddick et al. (2015)	Arctica.islandica	Mollusca	Latitude	Contraction	Local extinction	Expansion	Temperate	Marine	Europe	1986; 2000
Hiddick et al. (2015)	Bathyporeia.elegans	Crustacea	Latitude	Expansion	Persisting	Expansion	Temperate	Marine	Europe	1986; 2000
Hiddick et al. (2015)	Bathyporeia.guilliamsoniana	Crustacea	Latitude	Expansion	Persisting	Expansion	Temperate	Marine	Europe	1986; 2000
Hiddick et al. (2015)	Bathyporeia.tenuipes	Crustacea	Latitude	Contraction	Local extinction	Expansion	Temperate	Marine	Europe	1986; 2000
Hiddick et al. (2015)	Callianassa.subterranea	Crustacea	Latitude	Expansion	Persisting	Expansion	Temperate	Marine	Europe	1986; 2000
Hiddick et al. (2015)	Chaetoderma.nitidulum	Mollusca	Latitude	Contraction	Local extinction	Expansion	Temperate	Marine	Europe	1986; 2000
Hiddick et al. (2015)	Chaetozone.setosa	Annelida	Latitude	Contraction	Local extinction	Contraction	Temperate	Marine	Europe	1986; 2000
Hiddick et al. (2015)	Chamelea.gallina	Mollusca	Latitude	Contraction	Local extinction	Expansion	Temperate	Marine	Europe	1986; 2000
Hiddick et al. (2015)	Corbula.gibba	Mollusca	Latitude	Expansion	Persisting	Contraction	Temperate	Marine	Europe	1986; 2000
Hiddick et al. (2015)	Corystes.cassivelaunus	Crustacea	Latitude	Contraction	Local extinction	Expansion	Temperate	Marine	Europe	1986; 2000
Hiddick et al. (2015)	Cylichna.cylindracea	Mollusca	Latitude	Expansion	Persisting	Expansion	Temperate	Marine	Europe	1986; 2000
Hiddick et al. (2015)	Diastylis.bradyi	Crustacea	Latitude	Contraction	Local extinction	Contraction	Temperate	Marine	Europe	1986; 2000
Hiddick et al. (2015)	Diplocirrus.glaucus	Annelida	Latitude	Contraction	Local extinction	Expansion	Temperate	Marine	Europe	1986; 2000
Hiddick et al. (2015)	Echinocardium.cordatum	Echinodermata	Latitude	Expansion	Persisting	Expansion	Temperate	Marine	Europe	1986; 2000
Hiddick et al. (2015)	Echinocyamus.pusillus	Echinodermata	Latitude	Contraction	Local extinction	Expansion	Temperate	Marine	Europe	1986; 2000
Hiddick et al. (2015)	Eudorella.truncatula	Crustacea	Latitude	Expansion	Persisting	Expansion	Temperate	Marine	Europe	1986; 2000
Hiddick et al. (2015)	Eudorellopsis.deformis	Crustacea	Latitude	Expansion	Persisting	Contraction	Temperate	Marine	Europe	1986; 2000
Hiddick et al. (2015)	Fabulina.fabula	Mollusca	Latitude	Expansion	Persisting	Contraction	Temperate	Marine	Europe	1986; 2000
Hiddick et al. (2015)	Glycera.alba	Annelida	Latitude	Contraction	Local extinction	Expansion	Temperate	Marine	Europe	1986; 2000
Hiddick et al. (2015)	Glycera.lapidum	Annelida	Latitude	Contraction	Local extinction	Expansion	Temperate	Marine	Europe	1986; 2000
Hiddick et al. (2015)	Glycinde.nordmanni	Annelida	Latitude	Contraction	Local extinction	Expansion	Temperate	Marine	Europe	1986; 2000
Hiddick et al. (2015)	Goniada.maculata	Annelida	Latitude	Contraction	Local extinction	Expansion	Temperate	Marine	Europe	1986; 2000
Hiddick et al. (2015)	Harpinia.antennaria	Crustacea	Latitude	Contraction	Local extinction	Contraction	Temperate	Marine	Europe	1986; 2000
Hiddick et al. (2015)	Hippomedon.denticulatus	Crustacea	Latitude	Contraction	Local extinction	Expansion	Temperate	Marine	Europe	1986; 2000
Hiddick et al. (2015)	Lagis.koreni	Annelida	Latitude	Contraction	Local extinction	Contraction	Temperate	Marine	Europe	1986; 2000
Hiddick et al. (2015)	Lanice.conchilega	Annelida	Latitude	Expansion	Persisting	Expansion	Temperate	Marine	Europe	1986; 2000
Hiddick et al. (2015)	Levinsenia.gracilis	Annelida	Latitude	Contraction	Local extinction	Contraction	Temperate	Marine	Europe	1986; 2000
Hiddick et al. (2015)	Lucinoma.borealis	Mollusca	Latitude	Contraction	Local extinction	Expansion	Temperate	Marine	Europe	1986; 2000
Hiddick et al. (2015)	Magelona.alleni	Annelida	Latitude	Expansion	Persisting	Expansion	Temperate	Marine	Europe	1986; 2000
Hiddick et al. (2015)	Mysella.bidentata	Mollusca	Latitude	Expansion	Persisting	Expansion	Temperate	Marine	Europe	1986; 2000
Hiddick et al. (2015)	Nephtys.caeca	Annelida	Latitude	Contraction	Local extinction	Expansion	Temperate	Marine	Europe	1986; 2000
Hiddick et al. (2015)	Nephtys.cirrosa	Annelida	Latitude	Expansion	Persisting	Expansion	Temperate	Marine	Europe	1986; 2000
Hiddick et al. (2015)	Nephtys.hombergii	Annelida	Latitude	Contraction	Local extinction	Expansion	Temperate	Marine	Europe	1986; 2000
Hiddick et al. (2015)	Nephtys.longosetosa	Annelida	Latitude	Expansion	Persisting	Expansion	Temperate	Marine	Europe	1986; 2000
Hiddick et al. (2015)	Notomastus.latericeus	Annelida	Latitude	Contraction	Local extinction	Contraction	Temperate	Marine	Europe	1986; 2000
Hiddick et al. (2015)	Nucula.nitidosa	Mollusca	Latitude	Contraction	Local extinction	Expansion	Temperate	Marine	Europe	1986; 2000
Hiddick et al. (2015)	Nuculoma.tenuis	Mollusca	Latitude	Expansion	Persisting	Contraction	Temperate	Marine	Europe	1986; 2000
Hiddick et al. (2015)	Ophelina.acuminata	Annelida	Latitude	Contraction	Local extinction	Expansion	Temperate	Marine	Europe	1986; 2000
Hiddick et al. (2015)	Ophiodromus.flexuosus	Annelida	Latitude	Expansion	Persisting	Expansion	Temperate	Marine	Europe	1986; 2000
Hiddick et al. (2015)	Ophiura.albida	Echinodermata	Latitude	Expansion	Persisting	Contraction	Temperate	Marine	Europe	1986; 2000
Hiddick et al. (2015)	Owenia.fusiformis	Annelida	Latitude	Contraction	Local extinction	Contraction	Temperate	Marine	Europe	1986; 2000
Hiddick et al. (2015)	Phaxas.pellucidus	Mollusca	Latitude	Contraction	Local extinction	Expansion	Temperate	Marine	Europe	1986; 2000
Hiddick et al. (2015)	Poecilochaetus.serpens	Annelida	Latitude	Expansion	Persisting	Expansion	Temperate	Marine	Europe	1986; 2000
Hiddick et al. (2015)	Scalibregma.inflatum	Annelida	Latitude	Expansion	Persisting	Contraction	Temperate	Marine	Europe	1986; 2000
Hiddick et al. (2015)	Scolelepis.bonnieri	Annelida	Latitude	Expansion	Persisting	Expansion	Temperate	Marine	Europe	1986; 2000
Hiddick et al. (2015)	Scoloplos.armiger	Annelida	Latitude	Contraction	Local extinction	Expansion	Temperate	Marine	Europe	1986; 2000
Hiddick et al. (2015)	Spio.filicornis	Annelida	Latitude	Expansion	Persisting	Expansion	Temperate	Marine	Europe	1986; 2000
Hiddick et al. (2015)	Spiophanes.bombyx	Annelida	Latitude	Contraction	Local extinction	Contraction	Temperate	Marine	Europe	1986; 2000
Hiddick et al. (2015)	Spiophanes.kroeyeri	Annelida	Latitude	Contraction	Local extinction	Expansion	Temperate	Marine	Europe	1986; 2000
Hiddick et al. (2015)	Sthenelais.limicola	Annelida	Latitude	Expansion	Persisting	Contraction	Temperate	Marine	Europe	1986; 2000
Hiddick et al. (2015)	Tellimya.ferruginosa	Mollusca	Latitude	Contraction	Local extinction	Expansion	Temperate	Marine	Europe	1986; 2000
Hiddick et al. (2015)	Thracia.phaseolina	Mollusca	Latitude	Expansion	Persisting	Contraction	Temperate	Marine	Europe	1986; 2000
Hiddick et al. (2015)	Urothoe.poseidonis	Crustacea	Latitude	Expansion	Persisting	Contraction	Temperate	Marine	Europe	1986; 2000
Hiddick et al. (2015)	Westwoodilla.caecula	Crustacea	Latitude	Contraction	Local extinction	Expansion	Temperate	Marine	Europe	1986; 2000
Hitch and Leberg 2007	Catbarus ustulatus	Bird	Latitude	Contraction	Local extinction		Temperate	Terrestrial	North America	1967-1971; 1998-2002
Menendez et al. 2014	Acrossus depressus	Insect	Elevation	Contraction	Local extinction	Contraction	Temperate	Terrestrial	Europe	1992-1993	2007
Menendez et al. 2014	Acrossus luridus	Insect	Elevation	Contraction	Local extinction	Expansion	Temperate	Terrestrial	Europe	1992-1993	2007
Menendez et al. 2014	Amidorus immaturus	Insect	Elevation	Contraction	Local extinction	Stable	Temperate	Terrestrial	Europe	1992-1993	2007
Menendez et al. 2014	Amidorus obscurus	Insect	Elevation	Contraction	Local extinction	Stable	Temperate	Terrestrial	Europe	1992-1993	2007
Menendez et al. 2014	Ammoecius elevatus	Insect	Elevation	Contraction	Local extinction	Contraction	Temperate	Terrestrial	Europe	1981-1982	2006-2007
Menendez et al. 2014	Anoplotrupes stercorosus	Insect	Elevation	Expansion	Persisting	Expansion	Temperate	Terrestrial	Europe	1992-1993	2007
Menendez et al. 2014	Aphodius fimetarius	Insect	Elevation	Contraction	Local extinction	Expansion	Temperate	Terrestrial	Europe	1981-1982	2006-2007
Menendez et al. 2014	Aphodius foetidus	Insect	Elevation	Contraction	Local extinction	Expansion	Temperate	Terrestrial	Europe	1981-1982	2006-2007
Menendez et al. 2014	Aphodius satyrus	Insect	Elevation	Contraction	Local extinction	Stable	Temperate	Terrestrial	Europe	1992-1993	2007
Menendez et al. 2014	Bubas bubalus	Insect	Elevation	Contraction	Local extinction	Expansion	Temperate	Terrestrial	Europe	1981-1982	2006-2007
Menendez et al. 2014	Caccobius schreberi	Insect	Elevation	Stable	Persisting	Expansion	Temperate	Terrestrial	Europe	1981-1982	2006-2007
Menendez et al. 2014	Calamosternus granarius	Insect	Elevation	Contraction	Local extinction	Stable	Temperate	Terrestrial	Europe	1981-1982	2006-2007
Menendez et al. 2014	Colobopterus erraticus	Insect	Elevation	Contraction	Local extinction	Stable	Temperate	Terrestrial	Europe	1992-1993	2007
Menendez et al. 2014	Esymus pusillus	Insect	Elevation	Contraction	Local extinction	Expansion	Temperate	Terrestrial	Europe	1992-1993	2007
Menendez et al. 2014	Euheptaulacus carinatus	Insect	Elevation	Expansion	Persisting	Stable	Temperate	Terrestrial	Europe	1992-1993	2007
Menendez et al. 2014	Eunoticellus fulvus	Insect	Elevation	Contraction	Local extinction	Expansion	Temperate	Terrestrial	Europe	1981-1982	2006-2007
Menendez et al. 2014	Euonthophagus amyntas	Insect	Elevation	Stable	Persisting	Expansion	Temperate	Terrestrial	Europe	1981-1982	2006-2007
Menendez et al. 2014	Euonthophagus gibbosus	Insect	Elevation	Stable	Persisting	Expansion	Temperate	Terrestrial	Europe	1992-1993	2007
Menendez et al. 2014	Geotrupes stercorarius	Insect	Elevation	Stable	Persisting	Expansion	Temperate	Terrestrial	Europe	1992-1993	2007
Menendez et al. 2014	Melinopterus abeillei	Insect	Elevation	Stable	Persisting	Expansion	Temperate	Terrestrial	Europe	1981-1982	2006-2007
Menendez et al. 2014	Melinopterus prodromus	Insect	Elevation	Contraction	Local extinction	Expansion	Temperate	Terrestrial	Europe	1992-1993	2007
Menendez et al. 2014	Onthophagus baraudi	Insect	Elevation	Contraction	Local extinction	Expansion	Temperate	Terrestrial	Europe	1992-1993	2007
Menendez et al. 2014	Onthophagus coenobita	Insect	Elevation	Expansion	Persisting	Expansion	Temperate	Terrestrial	Europe	1992-1993	2007
Menendez et al. 2014	Onthophagus fracticormi	Insect	Elevation	Expansion	Persisting	Expansion	Temperate	Terrestrial	Europe	1992-1993	2007
Menendez et al. 2014	Onthophagus furcatus	Insect	Elevation	Contraction	Local extinction	Contraction	Temperate	Terrestrial	Europe	1992-1993	2007
Menendez et al. 2014	Onthophagus grossepunctatus	Insect	Elevation	Expansion	Persisting	Contraction	Temperate	Terrestrial	Europe	1992-1993	2007
Menendez et al. 2014	Onthophagus joannae	Insect	Elevation	Stable	Persisting	Expansion	Temperate	Terrestrial	Europe	1992-1993	2007
Menendez et al. 2014	Onthophagus lemur	Insect	Elevation	Contraction	Local extinction	Expansion	Temperate	Terrestrial	Europe	1981-1982	2006-2007
Menendez et al. 2014	Onthophagus ovatus	Insect	Elevation	Stable	Persisting	Expansion	Temperate	Terrestrial	Europe	1992-1993	2007
Menendez et al. 2014	Onthophagus similis	Insect	Elevation	Expansion	Persisting	Expansion	Temperate	Terrestrial	Europe	1981-1982	2006-2007
Menendez et al. 2014	Onthophagus taurus	Insect	Elevation	Contraction	Local extinction	Expansion	Temperate	Terrestrial	Europe	1992-1993	2007
Menendez et al. 2014	Onthophagus vacca	Insect	Elevation	Contraction	Local extinction	Expansion	Temperate	Terrestrial	Europe	1992-1993	2007
Menendez et al. 2014	Onthophagus verticornis	Insect	Elevation	Stable	Persisting	Contraction	Temperate	Terrestrial	Europe	1992-1993	2007
Menendez et al. 2014	Oromus alpinus	Insect	Elevation	Contraction	Local extinction	Stable	Temperate	Terrestrial	Europe	1992-1993	2007
Menendez et al. 2014	Otophorus haemorrhoidalis	Insect	Elevation	Stable	Persisting	Contraction	Temperate	Terrestrial	Europe	1992-1993	2007
Menendez et al. 2014	Sisyphus schaefferi	Insect	Elevation	Stable	Persisting	Contraction	Temperate	Terrestrial	Europe	1992-1993	2007
Menendez et al. 2014	Teuchestes fossor	Insect	Elevation	Contraction	Local extinction	Expansion	Temperate	Terrestrial	Europe	1992-1993	2007
Menendez et al. 2014	Trichonotulus scrofa	Insect	Elevation	Expansion	Persisting	Expansion	Temperate	Terrestrial	Europe	1981-1982	2006-2007
Menendez et al. 2014	Trypcopris vernalis	Insect	Elevation	Stable	Persisting	Contraction	Temperate	Terrestrial	Europe	1992-1993	2007
Moritz et al. 2008	Chaetodippus californicus	Mammal	Elevation	Stable	Persisting	Expansion	Temperate	Terrestrial	North America	1914-1920; 2003-2006
Moritz et al. 2008	Dipodomys heermanni	Mammal	Elevation	Contraction	Local extinction	Contraction	Temperate	Terrestrial	North America	1914-1920; 2003-2006
Moritz et al. 2008	Marmota flaviventris	Mammal	Elevation	Stable	Persisting	Stable	Temperate	Terrestrial	North America	1914-1920; 2003-2006
Moritz et al. 2008	Microtus californicus	Mammal	Elevation	Stable	Persisting	Expansion	Temperate	Terrestrial	North America	1914-1920; 2003-2006
Moritz et al. 2008	Microtus longicaudus	Mammal	Elevation	Contraction	Local extinction	Stable	Temperate	Terrestrial	North America	1914-1920; 2003-2006
Moritz et al. 2008	Microtus montanus	Mammal	Elevation	Stable	Persisting	Stable	Temperate	Terrestrial	North America	1914-1920; 2003-2006
Moritz et al. 2008	Neotoma cinerea	Mammal	Elevation	Contraction	Local extinction	Contraction	Temperate	Terrestrial	North America	1914-1920; 2003-2006
Moritz et al. 2008	Neotoma macrotis	Mammal	Elevation	Stable	Persisting	Expansion	Temperate	Terrestrial	North America	1914-1920; 2003-2006
Moritz et al. 2008	Peromyscus boylii	Mammal	Elevation	Expansion	Persisting	Stable	Temperate	Terrestrial	North America	1914-1920; 2003-2006
Moritz et al. 2008	Peromyscus maniculatus	Mammal	Elevation	Stable	Persisting	Stable	Temperate	Terrestrial	North America	1914-1920; 2003-2006
Moritz et al. 2008	Peromyscus truei	Mammal	Elevation	Contraction	Local extinction	Expansion	Temperate	Terrestrial	North America	1914-1920; 2003-2006
Moritz et al. 2008	Reithrodontomys megalotis	Mammal	Elevation	Stable	Persisting	Expansion	Temperate	Terrestrial	North America	1914-1920; 2003-2006
Moritz et al. 2008	Sorex monticolus	Mammal	Elevation	Expansion	Persisting	Stable	Temperate	Terrestrial	North America	1914-1920; 2003-2006
Moritz et al. 2008	Sorex ornatus	Mammal	Elevation	Expansion	Persisting	Stable	Temperate	Terrestrial	North America	1914-1920; 2003-2006
Moritz et al. 2008	Sorex palustris	Mammal	Elevation	Contraction	Local extinction	Stable	Temperate	Terrestrial	North America	1914-1920; 2003-2006
Moritz et al. 2008	Sorex trowbridgii	Mammal	Elevation	Stable	Persisting	Stable	Temperate	Terrestrial	North America	1914-1920; 2003-2006
Moritz et al. 2008	Spermophilus beecheyi	Mammal	Elevation	Stable	Persisting	Contraction	Temperate	Terrestrial	North America	1914-1920; 2003-2006
Moritz et al. 2008	Spermophilus beldingi	Mammal	Elevation	Contraction	Local extinction	Stable	Temperate	Terrestrial	North America	1914-1920; 2003-2006
Moritz et al. 2008	Spermophilus lateralis	Mammal	Elevation	Contraction	Local extinction	Stable	Temperate	Terrestrial	North America	1914-1920; 2003-2006
Moritz et al. 2008	Tamias alpinus	Mammal	Elevation	Contraction	Local extinction	Stable	Temperate	Terrestrial	North America	1914-1920; 2003-2006
Moritz et al. 2008	Tamias quadrimaculatus	Mammal	Elevation	Stable	Persisting	Expansion	Temperate	Terrestrial	North America	1914-1920; 2003-2006
Moritz et al. 2008	Tamias senex	Mammal	Elevation	Contraction	Local extinction	Contraction	Temperate	Terrestrial	North America	1914-1920; 2003-2006
Moritz et al. 2008	Tamias speciosus	Mammal	Elevation	Contraction	Local extinction	Expansion	Temperate	Terrestrial	North America	1914-1920; 2003-2006
Moritz et al. 2008	Tamiasciurus douglasi	Mammal	Elevation	Stable	Persisting	Stable	Temperate	Terrestrial	North America	1914-1920; 2003-2006
Moritz et al. 2008	Thomomys bottae	Mammal	Elevation	Stable	Persisting	Stable	Temperate	Terrestrial	North America	1914-1920; 2003-2006
Moritz et al. 2008	Thomomys monticola	Mammal	Elevation	Stable	Persisting	Stable	Temperate	Terrestrial	North America	1914-1920; 2003-2006
Moritz et al. 2008	Zapus princeps	Mammal	Elevation	Contraction	Local extinction	Contraction	Temperate	Terrestrial	North America	1914-1920; 2003-2006
Myers et al. 2009	Didelphis virginiana	Mammal	Latitude	Stable	Persisting	Expansion	Temperate	Terrestrial	North America	1883-1980; 1981-2006
Myers et al. 2009	Glaucomys sabrinus	Mammal	Latitude	Contraction	Local extinction	Stable	Temperate	Terrestrial	North America	1883-1980; 1981-2006
Myers et al. 2009	Glaucomys volans	Mammal	Latitude	Stable	Persisting	Expansion	Temperate	Terrestrial	North America	1883-1980; 1981-2006
Myers et al. 2009	Myodes gapperi	Mammal	Latitude	Stable	Persisting	Stable	Temperate	Terrestrial	North America	1883-1980; 1981-2006
Myers et al. 2009	Napaeozapus insignis	Mammal	Latitude	Stable	Persisting	Stable	Temperate	Terrestrial	North America	1883-1980; 1981-2006
Myers et al. 2009	Peromyscus leucopus	Mammal	Latitude	Stable	Persisting	Expansion	Temperate	Terrestrial	North America	1883-1980; 1981-2006
Myers et al. 2009	Tamias minimus	Mammal	Latitude	Stable	Persisting	Stable	Temperate	Terrestrial	North America	1883-1980; 1981-2006
Myers et al. 2009	Tamias striatus	Mammal	Latitude	Stable	Persisting	Stable	Temperate	Terrestrial	North America	1883-1980; 1981-2006
Nye et al. 2009	Alosa pseudoharengus	Fish	Latitude	Contraction	Local extinction	Stable	Temperate	Marine	North America	1968; 2008
Nye et al. 2009	Alosa sapidissima	Fish	Latitude	Stable	Persisting	Expansion	Temperate	Marine	North America	1968; 2008
Nye et al. 2009	Amblyraja radiata	Fish	Latitude	Stable	Persisting	Contraction	Temperate	Marine	North America	1968; 2008
Nye et al. 2009	Anarhichas lupus	Fish	Latitude	Contraction	Local extinction	Stable	Temperate	Marine	North America	1968; 2008
Nye et al. 2009	Brosme brosme	Fish	Latitude	Contraction	Local extinction	Contraction	Temperate	Marine	North America	1968; 2008
Nye et al. 2009	Clupea harengus	Fish	Latitude	Stable	Persisting	Stable	Temperate	Marine	North America	1968; 2008
Nye et al. 2009	Gadus morhua	Fish	Latitude	Contraction	Local extinction	Contraction	Temperate	Marine	North America	1968; 2008
Nye et al. 2009	Helicolenus dactylopterus	Fish	Latitude	Stable	Persisting	Expansion	Temperate	Marine	North America	1968; 2008
Nye et al. 2009	Hemitripterus americanus	Fish	Latitude	Contraction	Local extinction	Stable	Temperate	Marine	North America	1968; 2008
Nye et al. 2009	Hippoglossina oblonga	Fish	Latitude	Stable	Persisting	Expansion	Temperate	Marine	North America	1968; 2008
Nye et al. 2009	Hippoglossus hippoglossus	Fish	Latitude	Contraction	Local extinction	Stable	Temperate	Marine	North America	1968; 2008
Nye et al. 2009	Leucoraja erinacea	Fish	Latitude	Stable	Persisting	Stable	Temperate	Marine	North America	1968; 2008
Nye et al. 2009	Leucoraja ocellata	Fish	Latitude	Expansion	Persisting	Stable	Temperate	Marine	North America	1968; 2008
Nye et al. 2009	Lophius americanus	Fish	Latitude	Stable	Persisting	Stable	Temperate	Marine	North America	1968; 2008
Nye et al. 2009	Merluccius bilinearis	Fish	Latitude	Contraction	Local extinction	Stable	Temperate	Marine	North America	1968; 2008
Nye et al. 2009	Myoxocephalus octodecemspinosus	Fish	Latitude	Stable	Persisting	Stable	Temperate	Marine	North America	1968; 2008
Nye et al. 2009	Paralichthys dentatus	Fish	Latitude	Stable	Persisting	Expansion	Temperate	Marine	North America	1968; 2008
Nye et al. 2009	Pleuronectes ferruginea	Fish	Latitude	Contraction	Local extinction	Contraction	Temperate	Marine	North America	1968; 2008
Nye et al. 2009	Pollachius virens	Fish	Latitude	Contraction	Local extinction	Contraction	Temperate	Marine	North America	1968; 2008
Nye et al. 2009	Pseudopleuronectes americanus	Fish	Latitude	Contraction	Local extinction	Stable	Temperate	Marine	North America	1968; 2008
Nye et al. 2009	Scomber scombrus	Fish	Latitude	Stable	Persisting	Stable	Temperate	Marine	North America	1968; 2008
Nye et al. 2009	Scophthalmus aquosus	Fish	Latitude	Stable	Persisting	Stable	Temperate	Marine	North America	1968; 2008
Nye et al. 2009	Sebastes fasciatus	Fish	Latitude	Contraction	Local extinction	Contraction	Temperate	Marine	North America	1968; 2008
Nye et al. 2009	Squalus acanthias	Fish	Latitude	Stable	Persisting	Stable	Temperate	Marine	North America	1968; 2008
Nye et al. 2009	Urophycis chuss	Fish	Latitude	Contraction	Local extinction	Stable	Temperate	Marine	North America	1968; 2008
Nye et al. 2009	Urophycis regia	Fish	Latitude	Stable	Persisting	Expansion	Temperate	Marine	North America	1968; 2008
Nye et al. 2009	Urophycis tenius	Fish	Latitude	Contraction	Local extinction	Stable	Temperate	Marine	North America	1968; 2008
Nye et al. 2009	Zoarces americanus	Fish	Latitude	Contraction	Local extinction	Stable	Temperate	Marine	North America	1968; 2008
Perry et al. 2005	Gadiculus argenteus	Fish	Latitude	Stable	Persisting		Temperate	Marine	North America	1977; 2001
Perry et al. 2005	Glyptocephalus cynoglossus	Fish	Latitude	Contraction	Local extinction		Temperate	Marine	North America	1977; 2001
Perry et al. 2005	Hippoglossoides platessoides	Fish	Latitude	Contraction	Local extinction		Temperate	Marine	North America	1977; 2001
Perry et al. 2005	Lepidorhombus boscii	Fish	Latitude	Stable	Persisting		Temperate	Marine	North America	1977; 2001
Perry et al. 2005	Leucoraja naevus	Fish	Latitude	Stable	Persisting		Temperate	Marine	North America	1977; 2001
Perry et al. 2005	Melanogrammus aeglefinus	Fish	Latitude	Contraction	Local extinction		Temperate	Marine	North America	1977; 2001
Perry et al. 2005	Micromesistius poutassou	Fish	Latitude	Contraction	Local extinction		Temperate	Marine	North America	1977; 2001
Perry et al. 2005	Molva molva	Fish	Latitude	Stable	Persisting		Temperate	Marine	North America	1977; 2001
Perry et al. 2005	Sebastes spp.	Fish	Latitude	Stable	Persisting		Temperate	Marine	North America	1977; 2001
Perry et al. 2005	Trisopterus esmarkii	Fish	Latitude	Stable	Persisting	Stable	Temperate	Marine	North America	1977; 2001
Ploquin et al. 2013	Bombus hortorum	Insect	Elevation	Expansion	Persisting	Contraction	Temperate	Terrestrial	Europe	1988-1989; 2007–2009
Ploquin et al. 2013	Bombus humilis	Insect	Elevation	Expansion	Persisting	Expansion	Temperate	Terrestrial	Europe	1988-1989; 2007–2009
Ploquin et al. 2013	Bombus jonellus	Insect	Elevation	Expansion	Persisting	Expansion	Temperate	Terrestrial	Europe	1988-1989; 2007–2009
Ploquin et al. 2013	Bombus lapidarius	Insect	Elevation	Contraction	Local extinction	Expansion	Temperate	Terrestrial	Europe	1988-1989; 2007–2009
Ploquin et al. 2013	Bombus lucorum	Insect	Elevation	Contraction	Local extinction	Expansion	Temperate	Terrestrial	Europe	1988-1989; 2007–2009
Ploquin et al. 2013	Bombus mesomelas	Insect	Elevation	Contraction	Local extinction	Contraction	Temperate	Terrestrial	Europe	1988-1989; 2007–2009
Ploquin et al. 2013	Bombus monticola	Insect	Elevation	Contraction	Local extinction	Contraction	Temperate	Terrestrial	Europe	1988-1989; 2007–2009
Ploquin et al. 2013	Bombus muscorum	Insect	Elevation	Contraction	Local extinction	Expansion	Temperate	Terrestrial	Europe	1988-1989; 2007–2009
Ploquin et al. 2013	Bombus pascuorum	Insect	Elevation	Expansion	Persisting	Expansion	Temperate	Terrestrial	Europe	1988-1989; 2007–2009
Ploquin et al. 2013	Bombus pratorum	Insect	Elevation	Contraction	Local extinction	Expansion	Temperate	Terrestrial	Europe	1988-1989; 2007–2009
Ploquin et al. 2013	Bombus ruderarius	Insect	Elevation	Contraction	Local extinction	Contraction	Temperate	Terrestrial	Europe	1988-1989; 2007–2009
Ploquin et al. 2013	Bombus sichelii	Insect	Elevation	Expansion	Persisting	Contraction	Temperate	Terrestrial	Europe	1988-1989; 2007–2009
Ploquin et al. 2013	Bombus soroeensis	Insect	Elevation	Contraction	Local extinction	Contraction	Temperate	Terrestrial	Europe	1988-1989; 2007–2009
Ploquin et al. 2013	Bombus sylvarum	Insect	Elevation	Contraction	Local extinction	Contraction	Temperate	Terrestrial	Europe	1988-1989; 2007–2009
Ploquin et al. 2013	Bombus terrestris	Insect	Elevation	Contraction	Local extinction	Contraction	Temperate	Terrestrial	Europe	1988-1989; 2007–2009
Ploquin et al. 2013	Bombus wurflenii	Insect	Elevation	Contraction	Local extinction	Contraction	Temperate	Terrestrial	Europe	1988-1989; 2007–2009
Pomara et al. 2014	Sistrurus catenatus	Squamate	Elevation	Local extinction	Local extinction		Temperate	Terrestrial	North America	1965; 2008
Raxworthy et al. 2008	Aglyptodactylus madagascariensis	Amphibian	Elevation	Contraction	Local extinction	Contraction	Tropical	Terrestrial	Madagascar	1993; 2003
Raxworthy et al. 2008	Amphiglossus melanopleura	Squamate	Elevation	Contraction	Local extinction	Expansion	Tropical	Terrestrial	Madagascar	1993; 2003
Raxworthy et al. 2008	Amphiglosus tsaratananensis	Squamate	Elevation	Stable	Persisting	Contraction	Tropical	Terrestrial	Madagascar	1993; 2003
Raxworthy et al. 2008	Blommersia cf. wittei	Amphibian	Elevation	Contraction	Local extinction	Contraction	Tropical	Terrestrial	Madagascar	1993; 2003
Raxworthy et al. 2008	Boophis anjanaharibensis	Amphibian	Elevation	Expansion	Persisting	Contraction	Tropical	Terrestrial	Madagascar	1993; 2003
Raxworthy et al. 2008	Boophis cf. burgeri	Amphibian	Elevation	Expansion	Persisting	Expansion	Tropical	Terrestrial	Madagascar	1993; 2003
Raxworthy et al. 2008	Boophis marojeziensis	Amphibian	Elevation	Stable	Persisting	Expansion	Tropical	Terrestrial	Madagascar	1993; 2003
Raxworthy et al. 2008	Boophis sp. A	Amphibian	Elevation	Stable	Persisting	Stable	Tropical	Terrestrial	Madagascar	1993; 2003
Raxworthy et al. 2008	Brookesia lolontany	Squamate	Elevation	Stable	Persisting	Expansion	Tropical	Terrestrial	Madagascar	1993; 2003
Raxworthy et al. 2008	Calumma cf. guillaumeti	Squamate	Elevation	Contraction	Local extinction	Expansion	Tropical	Terrestrial	Madagascar	1993; 2003
Raxworthy et al. 2008	Calumma cf. linota	Squamate	Elevation	Contraction	Local extinction	Expansion	Tropical	Terrestrial	Madagascar	1993; 2003
Raxworthy et al. 2008	Calumma guibe	Squamate	Elevation	Expansion	Persisting	Expansion	Tropical	Terrestrial	Madagascar	1993; 2003
Raxworthy et al. 2008	Calumma malthe	Squamate	Elevation	Contraction	Local extinction	Expansion	Tropical	Terrestrial	Madagascar	1993; 2003
Raxworthy et al. 2008	Calumma peltierorum	Squamate	Elevation	Expansion	Persisting	Expansion	Tropical	Terrestrial	Madagascar	1993; 2003
Raxworthy et al. 2008	Calumma tsaratananensis	Squamate	Elevation	Expansion	Persisting	Expansion	Tropical	Terrestrial	Madagascar	1993; 2003
Raxworthy et al. 2008	Gephyromantis asper	Amphibian	Elevation	Contraction	Local extinction	Stable	Tropical	Terrestrial	Madagascar	1993; 2003
Raxworthy et al. 2008	Gephyromantis tandroka	Amphibian	Elevation	Expansion	Persisting	Contraction	Tropical	Terrestrial	Madagascar	1993; 2003
Raxworthy et al. 2008	Guibemantis liber	Amphibian	Elevation	Contraction	Local extinction	Expansion	Tropical	Terrestrial	Madagascar	1993; 2003
Raxworthy et al. 2008	Guibemantis sp. A	Amphibian	Elevation	Stable	Persisting	Contraction	Tropical	Terrestrial	Madagascar	1993; 2003
Raxworthy et al. 2008	Mantidactylus cf. opiparis	Amphibian	Elevation	Expansion	Persisting	Expansion	Tropical	Terrestrial	Madagascar	1993; 2003
Raxworthy et al. 2008	Mantidactylus femoralis	Amphibian	Elevation	Expansion	Persisting	Expansion	Tropical	Terrestrial	Madagascar	1993; 2003
Raxworthy et al. 2008	Phelsuma lineata puctualata	Squamate	Elevation	Expansion	Persisting	Stable	Tropical	Terrestrial	Madagascar	1993; 2003
Raxworthy et al. 2008	Platypelis alticola	Amphibian	Elevation	Expansion	Persisting	Expansion	Tropical	Terrestrial	Madagascar	1993; 2003
Raxworthy et al. 2008	Platypelis pollicaris	Amphibian	Elevation	Contraction	Local extinction	Expansion	Tropical	Terrestrial	Madagascar	1993; 2003
Raxworthy et al. 2008	Platypelis sp. F	Amphibian	Elevation	Contraction	Local extinction	Expansion	Tropical	Terrestrial	Madagascar	1993; 2003
Raxworthy et al. 2008	Platypelis sp. O	Amphibian	Elevation	Expansion	Persisting	Expansion	Tropical	Terrestrial	Madagascar	1993; 2003
Raxworthy et al. 2008	Plethodontohyla guntherpetersi	Amphibian	Elevation	Contraction	Local extinction	Contraction	Tropical	Terrestrial	Madagascar	1993; 2003
Raxworthy et al. 2008	Plethodontohyla sp. P	Amphibian	Elevation	Stable	Persisting	Expansion	Tropical	Terrestrial	Madagascar	1993; 2003
Raxworthy et al. 2008	Spinomantis cf. peraccae	Amphibian	Elevation	Expansion	Persisting	Expansion	Tropical	Terrestrial	Madagascar	1993; 2003
Raxworthy et al. 2008	Uroplatus sp. A	Squamate	Elevation	Expansion	Persisting	Expansion	Tropical	Terrestrial	Madagascar	1993; 2003
Rowe et al. 2010	Dipodomys ordii	Mammal	Elevation	Stable	Persisting	Contraction	Temperate	Terrestrial	North America	1927-1929;2006-2008
Rowe et al. 2010	Perognathus parvus	Mammal	Elevation	Stable	Persisting	Stable	Temperate	Terrestrial	North America	1927-1929;2006-2008
Rowe et al. 2010	Sorex vagrans	Mammal	Elevation	Stable	Persisting	Stable	Temperate	Terrestrial	North America	1927-1929;2006-2008
Rowe et al. 2010	Tamias umbrinus	Mammal	Elevation	Contraction	Local extinction	Stable	Temperate	Terrestrial	North America	1927-1929;2006-2008
Rubal et al. 2013	Gibbula umbilicalis	Mollusca	Latitude	Stable	Persisting	Stable	Temperate	Marine	Europe	1917; 1940; 2011
Rubal et al. 2013	Littorina saxatilis	Mollusca	Latitude	Contraction	Local extinction	Stable	Temperate	Marine	Europe	1917; 1940; 2011
Rubal et al. 2013	Nucella lapillus	Mollusca	Latitude	Contraction	Local extinction	Stable	Temperate	Marine	Europe	1917; 1940; 2011
Rubal et al. 2013	Osilinus lineatus	Mollusca	Latitude	Stable	Persisting	Stable	Temperate	Marine	Europe	1917; 1940; 2011
Rubal et al. 2013	Patella depressa	Mollusca	Latitude	Stable	Persisting	Stable	Temperate	Marine	Europe	1917; 1940; 2011
Rubal et al. 2013	Patella vulgata	Mollusca	Latitude	Stable	Persisting	Stable	Temperate	Marine	Europe	1917; 1940; 2011
Rubal et al. 2013	Siphonaria pectinata	Mollusca	Latitude	Stable	Persisting	Expansion	Temperate	Marine	Europe	1917; 1940; 2011
Sheldon 2012	Acroneuria abnormis	Insect	Elevation	Stable	Persisting	Expansion	Temperate	Terrestrial	North America	1977-1978; 2006
Telwala et al. 2013	Aconogonon hookeri	Plant	Elevation	Stable	Persisting	Stable	Tropical	Terrestrial	Asia	1849-1850; 2007-2010
Telwala et al. 2013	Allium macranthum Baker.	Plant	Elevation	Contraction	Local extinction	Stable	Tropical	Terrestrial	Asia	1849-1850; 2007-2010
Telwala et al. 2013	Allium sikkimense Baker	Plant	Elevation	Contraction	Local extinction	Expansion	Tropical	Terrestrial	Asia	1849-1850; 2007-2010
Telwala et al. 2013	Anaphalis xylorhiza Schultz-Bip	Plant	Elevation	Contraction	Local extinction	Stable	Tropical	Terrestrial	Asia	1849-1850; 2007-2010
Telwala et al. 2013	Androsace selago	Plant	Elevation	Stable	Persisting	Stable	Tropical	Terrestrial	Asia	1849-1850; 2007-2010
Telwala et al. 2013	Anemone demissa	Plant	Elevation	Stable	Persisting	Expansion	Tropical	Terrestrial	Asia	1849-1850; 2007-2010
Telwala et al. 2013	Arenaria ciliolata Edgew.	Plant	Elevation	Stable	Persisting	Stable	Tropical	Terrestrial	Asia	1849-1850; 2007-2010
Telwala et al. 2013	Arenaria densissima Wall.	Plant	Elevation	Stable	Persisting	Expansion	Tropical	Terrestrial	Asia	1849-1850; 2007-2010
Telwala et al. 2013	Arenaria glanduligera Edgew	Plant	Elevation	Contraction	Local extinction	Stable	Tropical	Terrestrial	Asia	1849-1850; 2007-2010
Telwala et al. 2013	Arenaria melandroyoides Edgew.	Plant	Elevation	Contraction	Local extinction	Stable	Tropical	Terrestrial	Asia	1849-1850; 2007-2010
Telwala et al. 2013	Arenaria monticola	Plant	Elevation	Stable	Persisting	Expansion	Tropical	Terrestrial	Asia	1849-1850; 2007-2010
Telwala et al. 2013	Arenaria musciformis Wall.	Plant	Elevation	Stable	Persisting	Expansion	Tropical	Terrestrial	Asia	1849-1850; 2007-2010
Telwala et al. 2013	Arenaria polytrichoides Edgew	Plant	Elevation	Contraction	Local extinction	Expansion	Tropical	Terrestrial	Asia	1849-1850; 2007-2010
Telwala et al. 2013	Artemisia biennis Willd.	Plant	Elevation	Stable	Persisting	Expansion	Tropical	Terrestrial	Asia	1849-1850; 2007-2010
Telwala et al. 2013	Artemisia campbelli Hook. f. & Thomson	Plant	Elevation	Stable	Persisting	Expansion	Tropical	Terrestrial	Asia	1849-1850; 2007-2010
Telwala et al. 2013	Artemsia salsoloides Willd.	Plant	Elevation	Stable	Persisting	Stable	Tropical	Terrestrial	Asia	1849-1850; 2007-2010
Telwala et al. 2013	Aster diplostephoides Benth.	Plant	Elevation	Stable	Persisting	Expansion	Tropical	Terrestrial	Asia	1849-1850; 2007-2010
Telwala et al. 2013	Astragalus Contractfertus Benth	Plant	Elevation	Contraction	Local extinction	Expansion	Tropical	Terrestrial	Asia	1849-1850; 2007-2010
Telwala et al. 2013	Berberis angulosa Wall.	Plant	Elevation	Contraction	Local extinction	Expansion	Tropical	Terrestrial	Asia	1849-1850; 2007-2010
Telwala et al. 2013	Berberis Contractcinna Hook. f. & Thomson	Plant	Elevation	Contraction	Local extinction	Expansion	Tropical	Terrestrial	Asia	1849-1850; 2007-2010
Telwala et al. 2013	Caltha scaposa Hook.f.	Plant	Elevation	Stable	Persisting	Expansion	Tropical	Terrestrial	Asia	1849-1850; 2007-2010
Telwala et al. 2013	Campanula aristata Wall.	Plant	Elevation	Contraction	Local extinction	Expansion	Tropical	Terrestrial	Asia	1849-1850; 2007-2010
Telwala et al. 2013	Campanula immodesta Hook. f. & Thomson	Plant	Elevation	Contraction	Local extinction	Expansion	Tropical	Terrestrial	Asia	1849-1850; 2007-2010
Telwala et al. 2013	Cassiope fastigata (Wallich).D.Don.	Plant	Elevation	Contraction	Local extinction	Expansion	Tropical	Terrestrial	Asia	1849-1850; 2007-2010
Telwala et al. 2013	Cassiope selaginoides Hook. f. &Thomson	Plant	Elevation	Contraction	Local extinction	Expansion	Tropical	Terrestrial	Asia	1849-1850; 2007-2010
Telwala et al. 2013	Chamaesium novem-jugum	Plant	Elevation	Stable	Persisting	Expansion	Tropical	Terrestrial	Asia	1849-1850; 2007-2010
Telwala et al. 2013	Chionocharis hookeri (C. B. Clarke) I. M. Johnston	Plant	Elevation	Stable	Persisting	Stable	Tropical	Terrestrial	Asia	1849-1850; 2007-2010
Telwala et al. 2013	Codonopsis foetens Hook. f. & Thomson	Plant	Elevation	Contraction	Local extinction	Expansion	Tropical	Terrestrial	Asia	1849-1850; 2007-2010
Telwala et al. 2013	Codonopsis thalictrifolia Wall.	Plant	Elevation	Stable	Persisting	Expansion	Tropical	Terrestrial	Asia	1849-1850; 2007-2010
Telwala et al. 2013	Cortia hookeri Clarke	Plant	Elevation	Stable	Persisting	Expansion	Tropical	Terrestrial	Asia	1849-1850; 2007-2010
Telwala et al. 2013	Corydalis cashmeriana Royle.	Plant	Elevation	Contraction	Local extinction	Stable	Tropical	Terrestrial	Asia	1849-1850; 2007-2010
Telwala et al. 2013	Cotoneaster microphylla Wall.	Plant	Elevation	Contraction	Local extinction	Stable	Tropical	Terrestrial	Asia	1849-1850; 2007-2010
Telwala et al. 2013	Cremanthodium decaisnei Clarke	Plant	Elevation	Stable	Persisting	Expansion	Tropical	Terrestrial	Asia	1849-1850; 2007-2010
Telwala et al. 2013	Cremanthodium oblongatum Clarke	Plant	Elevation	Contraction	Local extinction	Stable	Tropical	Terrestrial	Asia	1849-1850; 2007-2010
Telwala et al. 2013	Cremanthodium reniforme Benth	Plant	Elevation	Contraction	Local extinction	Stable	Tropical	Terrestrial	Asia	1849-1850; 2007-2010
Telwala et al. 2013	Cyananthus incanus Hook. f. & Thomson	Plant	Elevation	Stable	Persisting	Expansion	Tropical	Terrestrial	Asia	1849-1850; 2007-2010
Telwala et al. 2013	Delphinium caeruleum Jacq.	Plant	Elevation	Contraction	Local extinction	Stable	Tropical	Terrestrial	Asia	1849-1850; 2007-2010
Telwala et al. 2013	Delphinium glaciale Hook.f.	Plant	Elevation	Stable	Persisting	Expansion	Tropical	Terrestrial	Asia	1849-1850; 2007-2010
Telwala et al. 2013	Dracocephalum heterophyllum Benth	Plant	Elevation	Contraction	Local extinction	Expansion	Tropical	Terrestrial	Asia	1849-1850; 2007-2010
Telwala et al. 2013	Elsholtzia eriostachya Benth.	Plant	Elevation	Contraction	Local extinction	Expansion	Tropical	Terrestrial	Asia	1849-1850; 2007-2010
Telwala et al. 2013	Eritrichium pustulosum C. B. Clarke	Plant	Elevation	Contraction	Local extinction	Stable	Tropical	Terrestrial	Asia	1849-1850; 2007-2010
Telwala et al. 2013	Eritrichium pygmaeum Clarke	Plant	Elevation	Stable	Persisting	Stable	Tropical	Terrestrial	Asia	1849-1850; 2007-2010
Telwala et al. 2013	Erysimum deflexum Hook. f. & Thomson	Plant	Elevation	Stable	Persisting	Stable	Tropical	Terrestrial	Asia	1849-1850; 2007-2010
Telwala et al. 2013	Euphorbia stracheyi Boiss	Plant	Elevation	Contraction	Local extinction	Expansion	Tropical	Terrestrial	Asia	1849-1850; 2007-2010
Telwala et al. 2013	Euphrasia officinalis Linn.	Plant	Elevation	Contraction	Local extinction	Expansion	Tropical	Terrestrial	Asia	1849-1850; 2007-2010
Telwala et al. 2013	Fragaria daltoniana J. Gay	Plant	Elevation	Contraction	Local extinction	Stable	Tropical	Terrestrial	Asia	1849-1850; 2007-2010
Telwala et al. 2013	Gaultheria trichophylla Royle.	Plant	Elevation	Contraction	Local extinction	Expansion	Tropical	Terrestrial	Asia	1849-1850; 2007-2010
Telwala et al. 2013	Gentiana detonsa Fries	Plant	Elevation	Stable	Persisting	Expansion	Tropical	Terrestrial	Asia	1849-1850; 2007-2010
Telwala et al. 2013	Gentiana ornata (G.Don).Griesb	Plant	Elevation	Stable	Persisting	Expansion	Tropical	Terrestrial	Asia	1849-1850; 2007-2010
Telwala et al. 2013	Gentiana robusta King.	Plant	Elevation	Contraction	Local extinction	Stable	Tropical	Terrestrial	Asia	1849-1850; 2007-2010
Telwala et al. 2013	Geranium collinum M.Bieb.	Plant	Elevation	Contraction	Local extinction	Expansion	Tropical	Terrestrial	Asia	1849-1850; 2007-2010
Telwala et al. 2013	Hedysarum sikkimense Benth.	Plant	Elevation	Contraction	Local extinction	Expansion	Tropical	Terrestrial	Asia	1849-1850; 2007-2010
Telwala et al. 2013	Hippolytia gossypina Hook. f. & Thomson	Plant	Elevation	Stable	Persisting	Stable	Tropical	Terrestrial	Asia	1849-1850; 2007-2010
Telwala et al. 2013	Juniperus indica Bertol	Plant	Elevation	Expansion	Persisting	Stable	Tropical	Terrestrial	Asia	1849-1850; 2007-2010
Telwala et al. 2013	Juniperus recurva Ham.	Plant	Elevation	Stable	Persisting	Stable	Tropical	Terrestrial	Asia	1849-1850; 2007-2010
Telwala et al. 2013	Lagotis glauca Gaertn.	Plant	Elevation	Stable	Persisting	Expansion	Tropical	Terrestrial	Asia	1849-1850; 2007-2010
Telwala et al. 2013	Lancea tibetica Hook. f. & Thomson	Plant	Elevation	Stable	Persisting	Expansion	Tropical	Terrestrial	Asia	1849-1850; 2007-2010
Telwala et al. 2013	Leontopodium haastioides Hand.-Mazz	Plant	Elevation	Contraction	Local extinction	Expansion	Tropical	Terrestrial	Asia	1849-1850; 2007-2010
Telwala et al. 2013	Lepidium capitatum Hook.f.&Thomson	Plant	Elevation	Contraction	Local extinction	Stable	Tropical	Terrestrial	Asia	1849-1850; 2007-2010
Telwala et al. 2013	Lonicera hispida Poll.	Plant	Elevation	Stable	Persisting	Contraction	Tropical	Terrestrial	Asia	1849-1850; 2007-2010
Telwala et al. 2013	Meconopsis horridula Hook. f. & Thomson	Plant	Elevation	Stable	Persisting	Expansion	Tropical	Terrestrial	Asia	1849-1850; 2007-2010
Telwala et al. 2013	Meconopsis simplicifolia Walp.	Plant	Elevation	Contraction	Local extinction	Stable	Tropical	Terrestrial	Asia	1849-1850; 2007-2010
Telwala et al. 2013	Microgynaecium tibeticum Hook.f.	Plant	Elevation	Stable	Persisting	Expansion	Tropical	Terrestrial	Asia	1849-1850; 2007-2010
Telwala et al. 2013	Microula pustulosa (C. B. Clarke) Duthie	Plant	Elevation	Contraction	Local extinction	Stable	Tropical	Terrestrial	Asia	1849-1850; 2007-2010
Telwala et al. 2013	Morina nepalensis D. Don.	Plant	Elevation	Contraction	Local extinction	Expansion	Tropical	Terrestrial	Asia	1849-1850; 2007-2010
Telwala et al. 2013	Nardostachys grandiflora DC.	Plant	Elevation	Stable	Persisting	Contraction	Tropical	Terrestrial	Asia	1849-1850; 2007-2010
Telwala et al. 2013	Nepeta discolor Royle. ex Bentham	Plant	Elevation	Contraction	Local extinction	Expansion	Tropical	Terrestrial	Asia	1849-1850; 2007-2010
Telwala et al. 2013	Onosoma hookeri Clarke	Plant	Elevation	Stable	Persisting	Expansion	Tropical	Terrestrial	Asia	1849-1850; 2007-2010
Telwala et al. 2013	Oreosolen wattii Hook.f.	Plant	Elevation	Stable	Persisting	Stable	Tropical	Terrestrial	Asia	1849-1850; 2007-2010
Telwala et al. 2013	Oxytropis tartarica Jacq.	Plant	Elevation	Contraction	Local extinction	Expansion	Tropical	Terrestrial	Asia	1849-1850; 2007-2010
Telwala et al. 2013	Parnassia nubicola Wall.	Plant	Elevation	Contraction	Local extinction	Expansion	Tropical	Terrestrial	Asia	1849-1850; 2007-2010
Telwala et al. 2013	Pedicularis integrifolia Hook.f.	Plant	Elevation	Contraction	Local extinction	Expansion	Tropical	Terrestrial	Asia	1849-1850; 2007-2010
Telwala et al. 2013	Pedicularis lachnoglossa Hook.f.	Plant	Elevation	Expansion	Persisting	Stable	Tropical	Terrestrial	Asia	1849-1850; 2007-2010
Telwala et al. 2013	Pedicularis longifolia Rudolph	Plant	Elevation	Stable	Persisting	Stable	Tropical	Terrestrial	Asia	1849-1850; 2007-2010
Telwala et al. 2013	Pedicularis roylei Maxim.	Plant	Elevation	Stable	Persisting	Stable	Tropical	Terrestrial	Asia	1849-1850; 2007-2010
Telwala et al. 2013	Pedicularis trichoglossa Hook. f.	Plant	Elevation	Stable	Persisting	Stable	Tropical	Terrestrial	Asia	1849-1850; 2007-2010
Telwala et al. 2013	Phlomis rotata Bentham ex J.D. Hooker	Plant	Elevation	Contraction	Local extinction	Expansion	Tropical	Terrestrial	Asia	1849-1850; 2007-2010
Telwala et al. 2013	Polygonum sibiricum Laxm.	Plant	Elevation	Contraction	Local extinction	Stable	Tropical	Terrestrial	Asia	1849-1850; 2007-2010
Telwala et al. 2013	Ponerorchis chusua (D. Don) Soo.	Plant	Elevation	Contraction	Local extinction	Expansion	Tropical	Terrestrial	Asia	1849-1850; 2007-2010
Telwala et al. 2013	Potentilla fruticosa	Plant	Elevation	Contraction	Local extinction	Stable	Tropical	Terrestrial	Asia	1849-1850; 2007-2010
Telwala et al. 2013	Potentilla microphylla	Plant	Elevation	Contraction	Local extinction	Expansion	Tropical	Terrestrial	Asia	1849-1850; 2007-2010
Telwala et al. 2013	Potentilla sino-nivea	Plant	Elevation	Contraction	Local extinction	Stable	Tropical	Terrestrial	Asia	1849-1850; 2007-2010
Telwala et al. 2013	Primula sikkimensis Hook.f.	Plant	Elevation	Contraction	Local extinction	Expansion	Tropical	Terrestrial	Asia	1849-1850; 2007-2010
Telwala et al. 2013	Primula tibetica Watt	Plant	Elevation	Stable	Persisting	Expansion	Tropical	Terrestrial	Asia	1849-1850; 2007-2010
Telwala et al. 2013	Pterocephalus hookeri (C. B. Clarke) Diels	Plant	Elevation	Contraction	Local extinction	Expansion	Tropical	Terrestrial	Asia	1849-1850; 2007-2010
Telwala et al. 2013	Rheum nobile Hook.f. & Thomson	Plant	Elevation	Contraction	Local extinction	Stable	Tropical	Terrestrial	Asia	1849-1850; 2007-2010
Telwala et al. 2013	Rheum spiciforme Royle	Plant	Elevation	Contraction	Local extinction	Stable	Tropical	Terrestrial	Asia	1849-1850; 2007-2010
Telwala et al. 2013	Rhodiola bupleuroides Wallich ex Hook.f. & Thomson	Plant	Elevation	Contraction	Local extinction	Expansion	Tropical	Terrestrial	Asia	1849-1850; 2007-2010
Telwala et al. 2013	Rhododendron nivale Hook.f.	Plant	Elevation	Contraction	Local extinction	Expansion	Tropical	Terrestrial	Asia	1849-1850; 2007-2010
Telwala et al. 2013	Ribes luridum Hook. f. & Thomson	Plant	Elevation	Contraction	Local extinction	Expansion	Tropical	Terrestrial	Asia	1849-1850; 2007-2010
Telwala et al. 2013	Salix calyculata Hook.f.	Plant	Elevation	Contraction	Local extinction	Expansion	Tropical	Terrestrial	Asia	1849-1850; 2007-2010
Telwala et al. 2013	Salix lindlyeana Wall.	Plant	Elevation	Contraction	Local extinction	Expansion	Tropical	Terrestrial	Asia	1849-1850; 2007-2010
Telwala et al. 2013	Saussurea gossypiphora Don.	Plant	Elevation	Contraction	Local extinction	Contraction	Tropical	Terrestrial	Asia	1849-1850; 2007-2010
Telwala et al. 2013	Saussurea heiracioides Hook.f	Plant	Elevation	Contraction	Local extinction	Expansion	Tropical	Terrestrial	Asia	1849-1850; 2007-2010
Telwala et al. 2013	Saussurea katochaete	Plant	Elevation	Stable	Persisting	Expansion	Tropical	Terrestrial	Asia	1849-1850; 2007-2010
Telwala et al. 2013	Saussurea leontodontoides (DC.)	Plant	Elevation	Contraction	Local extinction	Stable	Tropical	Terrestrial	Asia	1849-1850; 2007-2010
Telwala et al. 2013	Saussurea stella Maxim.	Plant	Elevation	Contraction	Local extinction	Stable	Tropical	Terrestrial	Asia	1849-1850; 2007-2010
Telwala et al. 2013	Saussurea tridactyla Clarke	Plant	Elevation	Contraction	Local extinction	Stable	Tropical	Terrestrial	Asia	1849-1850; 2007-2010
Telwala et al. 2013	Saussurea uniflora Wall.	Plant	Elevation	Contraction	Local extinction	Expansion	Tropical	Terrestrial	Asia	1849-1850; 2007-2010
Telwala et al. 2013	Saussurea werneroides Hook.f.	Plant	Elevation	Stable	Persisting	Stable	Tropical	Terrestrial	Asia	1849-1850; 2007-2010
Telwala et al. 2013	Saxifraga aristulata Hook. f. & Thomson	Plant	Elevation	Contraction	Local extinction	Stable	Tropical	Terrestrial	Asia	1849-1850; 2007-2010
Telwala et al. 2013	Saxifraga flagellaris Willd.	Plant	Elevation	Contraction	Local extinction	Expansion	Tropical	Terrestrial	Asia	1849-1850; 2007-2010
Telwala et al. 2013	Saxifraga hemisphaerica Hook. f. & Thomson	Plant	Elevation	Expansion	Persisting	Stable	Tropical	Terrestrial	Asia	1849-1850; 2007-2010
Telwala et al. 2013	Saxifraga hirculus Linn.	Plant	Elevation	Contraction	Local extinction	Stable	Tropical	Terrestrial	Asia	1849-1850; 2007-2010
Telwala et al. 2013	Saxifraga jacquemontiana Dene.	Plant	Elevation	Contraction	Local extinction	Expansion	Tropical	Terrestrial	Asia	1849-1850; 2007-2010
Telwala et al. 2013	Saxifraga lychinits aff.	Plant	Elevation	Contraction	Local extinction	Expansion	Tropical	Terrestrial	Asia	1849-1850; 2007-2010
Telwala et al. 2013	Saxifraga pallida Wall.	Plant	Elevation	Contraction	Local extinction	Expansion	Tropical	Terrestrial	Asia	1849-1850; 2007-2010
Telwala et al. 2013	Saxifraga ramulosa Wall.	Plant	Elevation	Stable	Persisting	Stable	Tropical	Terrestrial	Asia	1849-1850; 2007-2010
Telwala et al. 2013	Saxifraga saginoides J. D. Hooker & Thomson	Plant	Elevation	Contraction	Local extinction	Stable	Tropical	Terrestrial	Asia	1849-1850; 2007-2010
Telwala et al. 2013	Sedum fischeri R.Hamet.	Plant	Elevation	Stable	Persisting	Stable	Tropical	Terrestrial	Asia	1849-1850; 2007-2010
Telwala et al. 2013	Sibbaldia purpurea Hook.f.	Plant	Elevation	Stable	Persisting	Expansion	Tropical	Terrestrial	Asia	1849-1850; 2007-2010
Telwala et al. 2013	Silene apetala Willd.	Plant	Elevation	Stable	Persisting	Stable	Tropical	Terrestrial	Asia	1849-1850; 2007-2010
Telwala et al. 2013	Silene caespitella F. N. Williams	Plant	Elevation	Contraction	Local extinction	Expansion	Tropical	Terrestrial	Asia	1849-1850; 2007-2010
Telwala et al. 2013	Silene nigrescens (Edgeworth) Majumdar	Plant	Elevation	Contraction	Local extinction	Stable	Tropical	Terrestrial	Asia	1849-1850; 2007-2010
Telwala et al. 2013	Soroseris glomerata (Decne.) Stebb	Plant	Elevation	Contraction	Local extinction	Expansion	Tropical	Terrestrial	Asia	1849-1850; 2007-2010
Telwala et al. 2013	Stellaria decumbens Edgew.	Plant	Elevation	Contraction	Local extinction	Stable	Tropical	Terrestrial	Asia	1849-1850; 2007-2010
Telwala et al. 2013	Stracheya tibetica Benth.	Plant	Elevation	Contraction	Local extinction	Expansion	Tropical	Terrestrial	Asia	1849-1850; 2007-2010
Telwala et al. 2013	Swertia multicaulis Don.	Plant	Elevation	Contraction	Local extinction	Expansion	Tropical	Terrestrial	Asia	1849-1850; 2007-2010
Telwala et al. 2013	Thalictrum alpinum Linn.	Plant	Elevation	Contraction	Local extinction	Expansion	Tropical	Terrestrial	Asia	1849-1850; 2007-2010
Telwala et al. 2013	Thlaspi alpestre Linn.	Plant	Elevation	Contraction	Local extinction	Stable	Tropical	Terrestrial	Asia	1849-1850; 2007-2010
Telwala et al. 2013	Viola biflora Linn.	Plant	Elevation	Contraction	Local extinction	Expansion	Tropical	Terrestrial	Asia	1849-1850; 2007-2010
Telwala et al. 2013	Waldheimia tridactylites	Plant	Elevation	Stable	Persisting	Stable	Tropical	Terrestrial	Asia	1849-1850; 2007-2010
Telwala et al. 2013	Youngia depressa Hook. f. & Thomson	Plant	Elevation	Stable	Persisting	Stable	Tropical	Terrestrial	Asia	1849-1850; 2007-2010
Telwala et al. 2013	Youngia gracileps Hook.f.	Plant	Elevation	Stable	Persisting	Stable	Tropical	Terrestrial	Asia	1849-1850; 2007-2010
Tingley et al. 2012	Agelaius phoeniceus	Bird	Elevation	Stable	Persisting	Stable	Temperate	Terrestrial	North America	1900-1930; 1980-2006
Tingley et al. 2012	Aphelocoma californica	Bird	Elevation	Stable	Persisting	Contraction	Temperate	Terrestrial	North America	1900-1930; 1980-2006
Tingley et al. 2012	Archilochus alexandri	Bird	Elevation	Stable	Persisting	Contraction	Temperate	Terrestrial	North America	1900-1930; 1980-2006
Tingley et al. 2012	Baeolophus inomatus	Bird	Elevation	Stable	Persisting	Stable	Temperate	Terrestrial	North America	1900-1930; 1980-2006
Tingley et al. 2012	Callipepla californica	Bird	Elevation	Stable	Persisting	Expansion	Temperate	Terrestrial	North America	1900-1930; 1980-2006
Tingley et al. 2012	Calypte anna	Bird	Elevation	Expansion	Persisting	Expansion	Temperate	Terrestrial	North America	1900-1930; 1980-2006
Tingley et al. 2012	Cardellina pusilla	Bird	Elevation	Stable	Persisting	Contraction	Temperate	Terrestrial	North America	1900-1930; 1980-2006
Tingley et al. 2012	Carduelis pinus	Bird	Elevation	Contraction	Local extinction	Stable	Temperate	Terrestrial	North America	1900-1930; 1980-2006
Tingley et al. 2012	Carduelis tristis	Bird	Elevation	Stable	Persisting	Expansion	Temperate	Terrestrial	North America	1900-1930; 1980-2006
Tingley et al. 2012	Carpodacus mexicanus	Bird	Elevation	Stable	Persisting	Expansion	Temperate	Terrestrial	North America	1900-1930; 1980-2006
Tingley et al. 2012	Catharus guttatus	Bird	Elevation	Contraction	Local extinction	Stable	Temperate	Terrestrial	North America	1900-1930; 1980-2006
Tingley et al. 2012	Catherpes mexicanus	Bird	Elevation	Expansion	Persisting	Expansion	Temperate	Terrestrial	North America	1900-1930; 1980-2006
Tingley et al. 2012	Certhia americana	Bird	Elevation	Contraction	Local extinction	Stable	Temperate	Terrestrial	North America	1900-1930; 1980-2006
Tingley et al. 2012	Chamaea fasciata	Bird	Elevation	Stable	Persisting	Contraction	Temperate	Terrestrial	North America	1900-1930; 1980-2006
Tingley et al. 2012	Chondestes grammacus	Bird	Elevation	Stable	Persisting	Stable	Temperate	Terrestrial	North America	1900-1930; 1980-2006
Tingley et al. 2012	Cinclus mexicanus	Bird	Elevation	Stable	Persisting	Contraction	Temperate	Terrestrial	North America	1900-1930; 1980-2006
Tingley et al. 2012	Coccothraustes vespertinus	Bird	Elevation	Contraction	Local extinction	Stable	Temperate	Terrestrial	North America	1900-1930; 1980-2006
Tingley et al. 2012	Colaptes auratus	Bird	Elevation	Stable	Persisting	Stable	Temperate	Terrestrial	North America	1900-1930; 1980-2006
Tingley et al. 2012	Contopus sordidulus	Bird	Elevation	Stable	Persisting	Stable	Temperate	Terrestrial	North America	1900-1930; 1980-2006
Tingley et al. 2012	Corvus brachyrhynchos	Bird	Elevation	Expansion	Persisting	Stable	Temperate	Terrestrial	North America	1900-1930; 1980-2006
Tingley et al. 2012	Corvus corax	Bird	Elevation	Stable	Persisting	Stable	Temperate	Terrestrial	North America	1900-1930; 1980-2006
Tingley et al. 2012	Cyanocitta stelleri	Bird	Elevation	Stable	Persisting	Stable	Temperate	Terrestrial	North America	1900-1930; 1980-2006
Tingley et al. 2012	Dendragapus fuliginosus	Bird	Elevation	Stable	Persisting	Stable	Temperate	Terrestrial	North America	1900-1930; 1980-2006
Tingley et al. 2012	Empidonax difficilis	Bird	Elevation	Stable	Persisting	Expansion	Temperate	Terrestrial	North America	1900-1930; 1980-2006
Tingley et al. 2012	Empidonax hammondii	Bird	Elevation	Stable	Persisting	Contraction	Temperate	Terrestrial	North America	1900-1930; 1980-2006
Tingley et al. 2012	Empidonax oberholseri	Bird	Elevation	Stable	Persisting	Stable	Temperate	Terrestrial	North America	1900-1930; 1980-2006
Tingley et al. 2012	Eremophila alpestris	Bird	Elevation	Contraction	Local extinction	Contraction	Temperate	Terrestrial	North America	1900-1930; 1980-2006
Tingley et al. 2012	Euphagus cyanocephalus	Bird	Elevation	Stable	Persisting	Expansion	Temperate	Terrestrial	North America	1900-1930; 1980-2006
Tingley et al. 2012	Geothlypis tolmiei	Bird	Elevation	Contraction	Local extinction	Stable	Temperate	Terrestrial	North America	1900-1930; 1980-2006
Tingley et al. 2012	Geothlypis trichas	Bird	Elevation	Contraction	Local extinction	Stable	Temperate	Terrestrial	North America	1900-1930; 1980-2006
Tingley et al. 2012	Haemorhous cassinii	Bird	Elevation	Stable	Persisting	Stable	Temperate	Terrestrial	North America	1900-1930; 1980-2006
Tingley et al. 2012	Haemorhous purpureus	Bird	Elevation	Stable	Persisting	Stable	Temperate	Terrestrial	North America	1900-1930; 1980-2006
Tingley et al. 2012	Hylatomus pileatus	Bird	Elevation	Stable	Persisting	Stable	Temperate	Terrestrial	North America	1900-1930; 1980-2006
Tingley et al. 2012	Icteria virens	Bird	Elevation	Stable	Persisting	Contraction	Temperate	Terrestrial	North America	1900-1930; 1980-2006
Tingley et al. 2012	Icterus bullockii	Bird	Elevation	Stable	Persisting	Stable	Temperate	Terrestrial	North America	1900-1930; 1980-2006
Tingley et al. 2012	Junco hyemalis	Bird	Elevation	Contraction	Local extinction	Stable	Temperate	Terrestrial	North America	1900-1930; 1980-2006
Tingley et al. 2012	Leiothlypis ruficapilla	Bird	Elevation	Stable	Persisting	Stable	Temperate	Terrestrial	North America	1900-1930; 1980-2006
Tingley et al. 2012	Leuconotopicus villosus	Bird	Elevation	Contraction	Local extinction	Contraction	Temperate	Terrestrial	North America	1900-1930; 1980-2006
Tingley et al. 2012	Melanerpes formicivorus	Bird	Elevation	Stable	Persisting	Contraction	Temperate	Terrestrial	North America	1900-1930; 1980-2006
Tingley et al. 2012	Melospiza lincolnii	Bird	Elevation	Contraction	Local extinction	Stable	Temperate	Terrestrial	North America	1900-1930; 1980-2006
Tingley et al. 2012	Melospiza melodia	Bird	Elevation	Stable	Persisting	Expansion	Temperate	Terrestrial	North America	1900-1930; 1980-2006
Tingley et al. 2012	Mimus polyglottos	Bird	Elevation	Contraction	Local extinction	Expansion	Temperate	Terrestrial	North America	1900-1930; 1980-2006
Tingley et al. 2012	Molothrus ater	Bird	Elevation	Stable	Persisting	Stable	Temperate	Terrestrial	North America	1900-1930; 1980-2006
Tingley et al. 2012	Myadestes townsendi	Bird	Elevation	Stable	Persisting	Stable	Temperate	Terrestrial	North America	1900-1930; 1980-2006
Tingley et al. 2012	Mylarchus cinerascens	Bird	Elevation	Stable	Persisting	Contraction	Temperate	Terrestrial	North America	1900-1930; 1980-2006
Tingley et al. 2012	Nucifraga columbiana	Bird	Elevation	Stable	Persisting	Stable	Temperate	Terrestrial	North America	1900-1930; 1980-2006
Tingley et al. 2012	Oreortyx pictus	Bird	Elevation	Expansion	Persisting	Contraction	Temperate	Terrestrial	North America	1900-1930; 1980-2006
Tingley et al. 2012	Passer domesticus	Bird	Elevation	Stable	Persisting	Stable	Temperate	Terrestrial	North America	1900-1930; 1980-2006
Tingley et al. 2012	Passerella iliaca	Bird	Elevation	Contraction	Local extinction	Expansion	Temperate	Terrestrial	North America	1900-1930; 1980-2006
Tingley et al. 2012	Passerina amoena	Bird	Elevation	Contraction	Local extinction	Expansion	Temperate	Terrestrial	North America	1900-1930; 1980-2006
Tingley et al. 2012	Passerina caerulea	Bird	Elevation	Stable	Persisting	Contraction	Temperate	Terrestrial	North America	1900-1930; 1980-2006
Tingley et al. 2012	Patagioenas fasciata	Bird	Elevation	Expansion	Persisting	Expansion	Temperate	Terrestrial	North America	1900-1930; 1980-2006
Tingley et al. 2012	Petrochelidon pyrrhonota	Bird	Elevation	Stable	Persisting	Expansion	Temperate	Terrestrial	North America	1900-1930; 1980-2006
Tingley et al. 2012	Pheucticus melanocephalus	Bird	Elevation	Stable	Persisting	Contraction	Temperate	Terrestrial	North America	1900-1930; 1980-2006
Tingley et al. 2012	Picoides albolarvatus	Bird	Elevation	Contraction	Local extinction	Stable	Temperate	Terrestrial	North America	1900-1930; 1980-2006
Tingley et al. 2012	Picoides nuttallii	Bird	Elevation	Stable	Persisting	Stable	Temperate	Terrestrial	North America	1900-1930; 1980-2006
Tingley et al. 2012	Picoides pubescens	Bird	Elevation	Stable	Persisting	Expansion	Temperate	Terrestrial	North America	1900-1930; 1980-2006
Tingley et al. 2012	Pipilo chlorurus	Bird	Elevation	Contraction	Local extinction	Contraction	Temperate	Terrestrial	North America	1900-1930; 1980-2006
Tingley et al. 2012	Pipilo crissalis	Bird	Elevation	Stable	Persisting	Stable	Temperate	Terrestrial	North America	1900-1930; 1980-2006
Tingley et al. 2012	Pipilo maculatus	Bird	Elevation	Stable	Persisting	Expansion	Temperate	Terrestrial	North America	1900-1930; 1980-2006
Tingley et al. 2012	Piranga ludoviciana	Bird	Elevation	Stable	Persisting	Contraction	Temperate	Terrestrial	North America	1900-1930; 1980-2006
Tingley et al. 2012	Poecile gambeli	Bird	Elevation	Stable	Persisting	Stable	Temperate	Terrestrial	North America	1900-1930; 1980-2006
Tingley et al. 2012	Polioptila caerulea	Bird	Elevation	Contraction	Local extinction	Expansion	Temperate	Terrestrial	North America	1900-1930; 1980-2006
Tingley et al. 2012	Psaltriparus minimus	Bird	Elevation	Stable	Persisting	Contraction	Temperate	Terrestrial	North America	1900-1930; 1980-2006
Tingley et al. 2012	Regulus calendula	Bird	Elevation	Contraction	Local extinction	Stable	Temperate	Terrestrial	North America	1900-1930; 1980-2006
Tingley et al. 2012	Salpinctes obsoletus	Bird	Elevation	Stable	Persisting	Stable	Temperate	Terrestrial	North America	1900-1930; 1980-2006
Tingley et al. 2012	Sayornis nigricans	Bird	Elevation	Stable	Persisting	Expansion	Temperate	Terrestrial	North America	1900-1930; 1980-2006
Tingley et al. 2012	Selasphorus calliope	Bird	Elevation	Stable	Persisting	Stable	Temperate	Terrestrial	North America	1900-1930; 1980-2006
Tingley et al. 2012	Setophaga coronata	Bird	Elevation	Stable	Persisting	Stable	Temperate	Terrestrial	North America	1900-1930; 1980-2006
Tingley et al. 2012	Setophaga nigrescens	Bird	Elevation	Stable	Persisting	Contraction	Temperate	Terrestrial	North America	1900-1930; 1980-2006
Tingley et al. 2012	Setophaga occidentalis	Bird	Elevation	Stable	Persisting	Stable	Temperate	Terrestrial	North America	1900-1930; 1980-2006
Tingley et al. 2012	Setophaga petechia	Bird	Elevation	Stable	Persisting	Stable	Temperate	Terrestrial	North America	1900-1930; 1980-2006
Tingley et al. 2012	Sialia currucoides	Bird	Elevation	Contraction	Local extinction	Stable	Temperate	Terrestrial	North America	1900-1930; 1980-2006
Tingley et al. 2012	Sialia mexicana	Bird	Elevation	Stable	Persisting	Stable	Temperate	Terrestrial	North America	1900-1930; 1980-2006
Tingley et al. 2012	Sitta carolinensis	Bird	Elevation	Stable	Persisting	Contraction	Temperate	Terrestrial	North America	1900-1930; 1980-2006
Tingley et al. 2012	Sitta pygmaea	Bird	Elevation	Stable	Persisting	Stable	Temperate	Terrestrial	North America	1900-1930; 1980-2006
Tingley et al. 2012	Sphyrapicus ruber	Bird	Elevation	Contraction	Local extinction	Stable	Temperate	Terrestrial	North America	1900-1930; 1980-2006
Tingley et al. 2012	Sphyrapicus thyroideus	Bird	Elevation	Stable	Persisting	Stable	Temperate	Terrestrial	North America	1900-1930; 1980-2006
Tingley et al. 2012	Spinus lawrencei	Bird	Elevation	Contraction	Local extinction	Stable	Temperate	Terrestrial	North America	1900-1930; 1980-2006
Tingley et al. 2012	Spinus psaltria	Bird	Elevation	Stable	Persisting	Contraction	Temperate	Terrestrial	North America	1900-1930; 1980-2006
Tingley et al. 2012	Spizella passerina	Bird	Elevation	Contraction	Local extinction	Stable	Temperate	Terrestrial	North America	1900-1930; 1980-2006
Tingley et al. 2012	Sturnella neglecta	Bird	Elevation	Stable	Persisting	Contraction	Temperate	Terrestrial	North America	1900-1930; 1980-2006
Tingley et al. 2012	Tachycineta bicolor	Bird	Elevation	Stable	Persisting	Stable	Temperate	Terrestrial	North America	1900-1930; 1980-2006
Tingley et al. 2012	Tachycineta thalassina	Bird	Elevation	Stable	Persisting	Stable	Temperate	Terrestrial	North America	1900-1930; 1980-2006
Tingley et al. 2012	Thryomanes bewickii	Bird	Elevation	Stable	Persisting	Expansion	Temperate	Terrestrial	North America	1900-1930; 1980-2006
Tingley et al. 2012	Troglodytes aedon	Bird	Elevation	Stable/Expansion	Persisting	Stable/Expansion	Temperate	Terrestrial	North America	1900-1930; 1980-2006
Tingley et al. 2012	Turdus migratorius	Bird	Elevation	Stable	Persisting	Stable	Temperate	Terrestrial	North America	1900-1930; 1980-2006
Tingley et al. 2012	Tyrannus verticalis	Bird	Elevation	Stable	Persisting	Stable	Temperate	Terrestrial	North America	1900-1930; 1980-2006
Tingley et al. 2012	Vireo cassinii	Bird	Elevation	Contraction	Local extinction	Stable	Temperate	Terrestrial	North America	1900-1930; 1980-2006
Tingley et al. 2012	Vireo gilvus	Bird	Elevation	Stable	Persisting	Contraction	Temperate	Terrestrial	North America	1900-1930; 1980-2006
Tingley et al. 2012	Zenaida macroura	Bird	Elevation	Stable	Persisting	Expansion	Temperate	Terrestrial	North America	1900-1930; 1980-2006
Tingley et al. 2012	Zonotrichia leucophrys	Bird	Elevation	Contraction	Local extinction	Stable	Temperate	Terrestrial	North America	1900-1930; 1980-2006
Warren and Chick 2013	Aphaenogaster picea	Insect	Elevation	Stable	Persisting	Stable	Tropical	Terrestrial	North America	1973-1974; 2012
Warren and Chick 2013	Aphaenogaster rudis	Insect	Elevation	Stable	Persisting	Expansion	Tropical	Terrestrial	North America	1973-1974; 2012
Zuckerberg et al. 2009	Accipiter gentilis	Bird	Latitude	Contraction	Local extinction		Temperate	Terrestrial	North America	1980-1985; 2000-2005
Zuckerberg et al. 2009	Asio otus	Bird	Latitude	Contraction	Local extinction		Temperate	Terrestrial	North America	1980-1985; 2000-2005
Zuckerberg et al. 2009	Carpodacus purpureus	Bird	Latitude	Contraction	Local extinction		Temperate	Terrestrial	North America	1980-1985; 2000-2005
Zuckerberg et al. 2009	Catharus fuscescens	Bird	Latitude	Contraction	Local extinction		Temperate	Terrestrial	North America	1980-1985; 2000-2005
Zuckerberg et al. 2009	Catharus ustulatus	Bird	Elevation	Expansion	Persisting		Temperate	Terrestrial	North America	1980-1985; 2000-2005
Zuckerberg et al. 2009	Contopus cooperi	Bird	Latitude	Contraction	Local extinction		Temperate	Terrestrial	North America	1980-1985; 2000-2005
Zuckerberg et al. 2009	Dendroica caerulescens	Bird	Elevation	Expansion	Persisting		Temperate	Terrestrial	North America	1980-1985; 2000-2005
Zuckerberg et al. 2009	Dendroica fusca	Bird	Elevation	Expansion	Persisting		Temperate	Terrestrial	North America	1980-1985; 2000-2005
Zuckerberg et al. 2009	Dendroica pensylvanica	Bird	Latitude	Contraction	Local extinction		Temperate	Terrestrial	North America	1980-1985; 2000-2005
Zuckerberg et al. 2009	Dendroica striata	Bird	Latitude	Contraction	Local extinction		Temperate	Terrestrial	North America	1980-1985; 2000-2005
Zuckerberg et al. 2009	Dendroica virens	Bird	Elevation	Expansion	Persisting		Temperate	Terrestrial	North America	1980-1985; 2000-2005
Zuckerberg et al. 2009	Dolichonyx oryzivorus	Bird	Latitude	Contraction	Local extinction		Temperate	Terrestrial	North America	1980-1985; 2000-2005
Zuckerberg et al. 2009	Empidonax flaviventris	Bird	Latitude	Contraction	Local extinction		Temperate	Terrestrial	North America	1980-1985; 2000-2005
Zuckerberg et al. 2009	Empidonax minimus	Bird	Latitude	Contraction	Local extinction		Temperate	Terrestrial	North America	1980-1985; 2000-2005
Zuckerberg et al. 2009	Euphagus carolinus	Bird	Elevation	Expansion	Persisting		Temperate	Terrestrial	North America	1980-1985; 2000-2005
Zuckerberg et al. 2009	Gavia immer	Bird	Latitude	Expansion	Persisting		Temperate	Terrestrial	North America	1980-1985; 2000-2005
Zuckerberg et al. 2009	Loxia curvirostra	Bird	Elevation	Contraction	Local extinction		Temperate	Terrestrial	North America	1980-1985; 2000-2005
Zuckerberg et al. 2009	Loxia leucoptera	Bird	Latitude	Contraction	Local extinction		Temperate	Terrestrial	North America	1980-1985; 2000-2005
Zuckerberg et al. 2009	Melospiza georgiana	Bird	Latitude	Contraction	Local extinction		Temperate	Terrestrial	North America	1980-1985; 2000-2005
Zuckerberg et al. 2009	Oporornis philadelphia	Bird	Elevation	Contraction	Local extinction		Temperate	Terrestrial	North America	1980-1985; 2000-2005
Zuckerberg et al. 2009	Picoides arcticus	Bird	Elevation	Contraction	Local extinction		Temperate	Terrestrial	North America	1980-1985; 2000-2005
Zuckerberg et al. 2009	Poecile hudsonica	Bird	Elevation	Contraction	Local extinction		Temperate	Terrestrial	North America	1980-1985; 2000-2005
Zuckerberg et al. 2009	Regulus satrapa	Bird	Elevation	Contraction	Local extinction		Temperate	Terrestrial	North America	1980-1985; 2000-2005
Zuckerberg et al. 2009	Riparia riparia	Bird	Latitude	Expansion	Persisting		Temperate	Terrestrial	North America	1980-1985; 2000-2005
Zuckerberg et al. 2009	Seiurus noveboracensis	Bird	Latitude	Contraction	Local extinction		Temperate	Terrestrial	North America	1980-1985; 2000-2005
Zuckerberg et al. 2009	Sitta canadensis	Bird	Latitude	Contraction	Local extinction		Temperate	Terrestrial	North America	1980-1985; 2000-2005
Zuckerberg et al. 2009	Troglodytes troglodytes	Bird	Elevation	Expansion	Persisting		Temperate	Terrestrial	North America	1980-1985; 2000-2005
Zuckerberg et al. 2009	Vermivora ruficapilla	Bird	Latitude	Contraction	Local extinction		Temperate	Terrestrial	North America	1980-1985; 2000-2005
Zuckerberg et al. 2009	Vireo solitarius	Bird	Elevation	Expansion	Persisting		Temperate	Terrestrial	North America	1980-1985; 2000-2005
Zuckerberg et al. 2009	Wilsonia canadensis	Bird	Latitude	Contraction	Local extinction		Temperate	Terrestrial	North America	1980-1985; 2000-2005
Zuckerberg et al. 2009	Zonotrichia albicollis	Bird	Latitude	Contraction	Local extinction		Temperate	Terrestrial	North America	1980-1985; 2000-2005
